# Supplementary material for: Proteomic analysis of the developing mammalian brain links PCDH19 to the Wnt/β-catenin signalling pathway
Source: Mol Psychiatry. 2024 Mar 7;29(7):2199–210. doi: 10.1038/s41380-024-02482-z (PMC11408250; doi:10.1038/s41380-024-02482-z)
Supplement: Supplementary file 2 — Supplementary Table 1 [file 41380_2024_2482_MOESM2_ESM.xlsx]

## Sheet: Sheet1
Supplementary Table 1
prot_acc	Untagged Cortex 1	Untagged Cortex 2	FLAG-HA tagged Cortex 1	FLAG-HA tagged Cortex 2	pval	Fold change		Gene symbol
1433T_MOUSE	5	4	3	NaN	0.388603	-2.99325
2AAA_MOUSE	NaN	1	1	NaN	0.909634	-0.314823
ABLM1_MOUSE	1	1	4	4	0.0764493	1.78942
ABLM2_MOUSE	2	4	7	5	0.558448	0.827724
ACTB_MOUSE	80	90	143	142	0.297504	0.607796
ACTC_MOUSE	42	NaN	87	83	0.419716	4.99267
ACTN1_MOUSE	31	35	56	52	0.377332	0.536084
ACTN2_MOUSE	15	14	17	26	0.309585	0.317949
ACTN4_MOUSE	19	19	31	34	0.151811	0.580951
ACTY_MOUSE	1	1	2	1	0.844534	0.186041
ADDA_MOUSE	1	NaN	1	1	0.541938	0.922147
ADT1_MOUSE	NaN	NaN	1	1	0.0444826	2.19807		Slc25a4
AINX_MOUSE	6	7	12	10	0.46327	0.526927
ANFY1_MOUSE	2	1	1	NaN	0.263044	-2.14971
ANK2_MOUSE	4	4	5	NaN	0.532432	-2.39669
ANM5_MOUSE	18	3	19	18	0.486818	1.14149
AP2A1_MOUSE	4	4	7	5	0.635756	0.303692
AP2A2_MOUSE	3	6	6	6	0.800984	0.237346
AP2B1_MOUSE	8	6	6	8	0.432859	-0.282748
AP2M1_MOUSE	2	2	3	2	0.985484	-0.011951
AP3B2_MOUSE	12	6	6	8	0.469376	-0.589287
ARF1_MOUSE	3	1	1	2	0.674502	-0.647355
ARPC3_MOUSE	NaN	NaN	1	1	0.0753699	2.37211
ASAP2_MOUSE	NaN	NaN	1	1	0.0585558	2.25163		Asap2
AT1A1_MOUSE	NaN	NaN	5	5	0.0284139	4.75307		Atp1a1
AT1A3_MOUSE	8	NaN	6	9	0.558206	2.4604
AT1B1_MOUSE	1	1	3	4	0.00271373	1.56682		Atp1b1
AT2A2_MOUSE	2	1	4	2	0.190204	0.731871
AT2B1_MOUSE	NaN	1	1	NaN	0.930073	-0.330776
ATPA_MOUSE	7	3	10	8	0.211609	0.73469
ATPB_MOUSE	NaN	1	1	NaN	0.935719	-0.265544
BAIP2_MOUSE	NaN	NaN	1	1	0.0572723	2.30398		Baiap2
BASP1_MOUSE	NaN	1	1	1	0.651909	0.978015
BSN_MOUSE	NaN	NaN	1	1	0.064365	2.35655
C1QB_MOUSE	1	NaN	2	3	0.349864	2.37159
C1TM_MOUSE	2	1	2	1	0.370745	-0.33799
CAMP3_MOUSE	2	2	2	NaN	0.482161	-2.07839
CAP1_MOUSE	6	7	10	8	0.742469	0.214096
CAP2_MOUSE	8	12	10	8	0.658702	-0.408701
CAPZB_MOUSE	5	7	8	12	0.192345	0.491358
CAZA1_MOUSE	NaN	NaN	4	3	0.052359	4.11997		Capza1
CAZA2_MOUSE	9	7	10	7	0.629115	-0.195222
CLAP2_MOUSE	14	5	10	6	0.261645	-0.394892
CLH1_MOUSE	11	9	15	16	0.0169213	0.414127		Cltc
CN37_MOUSE	7	7	8	7	0.671541	-0.177888
COR1C_MOUSE	1	1	3	2	0.300169	1.0333
COR2B_MOUSE	6	3	13	15	0.168896	1.53809
CTNA2_MOUSE	NaN	NaN	1	3	0.127427	3.13583
CTNB1_MOUSE	NaN	1	5	2	0.435811	2.6963
CXA1_MOUSE	NaN	1	2	2	0.406891	2.07395
DCLK1_MOUSE	1	1	2	1	0.844534	0.186041
DDX3L_MOUSE	NaN	NaN	2	1	0.142319	2.83993
DEMA_MOUSE	3	2	3	3	0.956983	-0.00640192
DOCK4_MOUSE	2	1	1	1	0.219342	-0.874334
DPYL2_MOUSE	1	1	2	1	0.844534	0.186041
DREB_MOUSE	13	8	22	20	0.0595722	0.844505		Dbn1
EAA1_MOUSE	2	NaN	2	1	0.534546	1.01468
EAA2_MOUSE	2	3	3	NaN	0.568439	-2.03346
EF1A1_MOUSE	NaN	1	2	NaN	0.929516	0.303465
EFHD2_MOUSE	7	6	13	12	0.136393	0.728571
EFTU_MOUSE	NaN	1	2	2	0.411319	1.9802
ELMO1_MOUSE	NaN	1	1	NaN	0.958489	-0.271215
ENOA_MOUSE	1	1	1	NaN	0.468889	-1.6359
FLII_MOUSE	NaN	1	1	1	0.644192	0.931239
G3P_MOUSE	14	8	18	18	0.230846	0.552107
GBB1_MOUSE	2	2	5	6	0.0381267	1.22892		Gnb1
GFAP_MOUSE	6	9	9	8	0.941058	-0.0564083
GLNA_MOUSE	4	3	6	6	0.00514623	0.541073		Glul
GNAO_MOUSE	3	3	4	3	0.871348	-0.088693
HNRPK_MOUSE	3	2	3	4	0.61965	0.215028
HOME1_MOUSE	NaN	1	NaN	1	0.213006	-0.377496
HSP7C_MOUSE	9	5	14	12	0.0958688	0.733015
HVM51_MOUSE	2	3	1	1	0.186309	-1.70045
IF4B_MOUSE	7	7	10	9	0.636357	0.188213
IGH1M_MOUSE	51	31	33	37	0.345966	-0.420191
IGKC_MOUSE	115	54	30	41	0.251738	-1.44699
IP3KA_MOUSE	NaN	NaN	4	1	0.222116	3.38684
IQEC1_MOUSE	NaN	NaN	2	1	0.147589	2.83053
JAK1_MOUSE	1	1	NaN	NaN	0.0341512	-2.95915		Jak1
K1C10_MOUSE	3	11	3	8	0.433658	-0.533357
K1C14_MOUSE	4	7	NaN	NaN	0.0595112	-5.31522		Krt14
K22E_MOUSE	NaN	4	2	4	0.591068	1.44119
K2C1_MOUSE	3	13	5	7	0.787343	-0.366488
K2C1B_MOUSE	NaN	6	3	5	0.620244	1.65597
K2C5_MOUSE	NaN	9	3	4	0.755422	1.27151
K2C6A_MOUSE	5	7	NaN	NaN	0.0364236	-5.50554		Krt6a
K2C79_MOUSE	1	4	NaN	3	0.287209	-1.80721
K2C8_MOUSE	1	2	NaN	2	0.374069	-1.60531
KCC2A_MOUSE	24	17	30	37	0.240587	0.527683
KCC2B_MOUSE	14	9	22	21	0.0724319	0.737464
KCC2D_MOUSE	9	8	14	15	0.0808997	0.551345
KCC2G_MOUSE	9	8	18	15	0.217274	0.745807
KCRB_MOUSE	2	NaN	1	NaN	0.347056	-0.744395
KCTD5_MOUSE	2	2	1	1	0.0939507	-1.39555
KPCB_MOUSE	4	NaN	3	3	0.589132	1.56381
KPCG_MOUSE	4	1	3	3	0.781819	0.297325
KPYM_MOUSE	1	NaN	1	NaN	0.304904	-0.336862
KV2A7_MOUSE	122	120	104	118	0.19497	-0.316483
KV3AC_MOUSE	NaN	2	NaN	3	0.656613	-0.112866
KV5A1_MOUSE	NaN	1	1	NaN	0.93395	-0.293579
KV5AA_MOUSE	1	1	NaN	NaN	0.0186777	-2.76318
LAC1_MOUSE	1	1	1	1	0.344164	-0.350302
LV1A_MOUSE	1	1	1	NaN	0.470957	-1.53738
MAP1A_MOUSE	NaN	NaN	3	3	0.0319708	3.96173		Map1a
MAP1B_MOUSE	14	9	16	14	0.0659093	0.178963
MAP6_MOUSE	5	5	4	4	0.202014	-0.637577
MARK1_MOUSE	1	1	NaN	1	0.367554	-1.63602
MBP_MOUSE	1	NaN	1	NaN	0.320771	-0.323026
MCCA_MOUSE	11	11	6	6	0.109118	-1.20072
MCCB_MOUSE	8	9	8	10	0.370371	-0.193285
MEP50_MOUSE	9	2	9	14	0.516038	1.1988
MIF_MOUSE	4	3	NaN	2	0.351716	-2.94248
ML12B_MOUSE	1	NaN	4	2	0.146176	2.64279
MTAP2_MOUSE	20	18	16	15	0.198248	-0.558805
MTMR1_MOUSE	1	2	1	2	0.337313	-0.338003
MTMR5_MOUSE	13	7	9	6	0.052272	-0.673405		Sbf1
MY18A_MOUSE	6	1	7	9	0.463452	1.49201
MYEF2_MOUSE	1	1	NaN	NaN	0.0358863	-2.80678		Myef2
MYH10_MOUSE	97	81	149	141	0.131577	0.567714
MYH11_MOUSE	23	17	31	27	0.164499	0.342712
MYH14_MOUSE	12	11	17	12	0.889192	0.0728669
MYH9_MOUSE	34	31	52	52	0.176825	0.500164
MYL6_MOUSE	3	4	8	5	0.575076	0.624509
MYO5A_MOUSE	33	22	63	45	0.128285	0.817811
MYO6_MOUSE	NaN	3	1	1	0.961721	0.185594
NEB2_MOUSE	3	1	3	2	0.625315	0.202729
NFL_MOUSE	5	9	8	9	0.909176	0.08095
NFM_MOUSE	NaN	5	4	6	0.531495	2.24118
NSF_MOUSE	4	2	7	6	0.123724	0.965245
ODP2_MOUSE	2	2	2	NaN	0.48183	-2.07278
OPLA_MOUSE	12	11	9	6	0.284073	-0.952766
PABP1_MOUSE	1	NaN	1	NaN	0.106411	-0.215529
PCD19_MOUSE	NaN	NaN	8	10	0.00293525	5.71227		Pcdh19
PCLO_MOUSE	1	1	1	NaN	0.469937	-1.56164
PI51C_MOUSE	7	7	6	5	0.310633	-0.659475
PLEC_MOUSE	8	8	11	12	0.301674	0.28203
PP1A_MOUSE	5	3	5	7	0.567138	0.349946
PP1G_MOUSE	NaN	2	6	NaN	0.909364	0.5847
PPM1B_MOUSE	17	19	14	17	0.183922	-0.483579
PSD3_MOUSE	1	1	NaN	NaN	0.0161595	-2.94306		Psd3
PURA_MOUSE	2	1	3	1	0.971235	-0.0242497
RAB1A_MOUSE	NaN	2	NaN	1	0.4678	-0.881535
RAC1_MOUSE	NaN	NaN	1	2	0.0802201	2.77466
RL12_MOUSE	1	1	NaN	NaN	0.0107136	-2.89784		Rpl12
ROA3_MOUSE	1	1	NaN	NaN	0.0255157	-2.78032		Hnrnpa3
RS27A_MOUSE	1	1	1	2	0.671726	0.183216
SCYL2_MOUSE	33	26	23	24	0.00352897	-0.571342		Scyl2
SHAN2_MOUSE	NaN	NaN	1	1	0.0452765	2.24976		Shank2
SNG3_MOUSE	1	2	1	2	0.337313	-0.338003
SOGA3_MOUSE	4	4	5	5	0.871163	0.043337
SPTB1_MOUSE	NaN	NaN	7	4	0.0842026	4.77449
SPTB2_MOUSE	75	71	132	107	0.344023	0.555141
SPTN1_MOUSE	125	111	193	185	0.175814	0.548317
SRBS2_MOUSE	1	1	4	5	0.0143354	1.96117		Sorbs2
SRCN1_MOUSE	2	3	4	5	0.328209	0.61103
ST38L_MOUSE	3	1	1	1	0.307915	-1.18087
STXB1_MOUSE	2	NaN	1	4	0.6751	1.49115
SV2A_MOUSE	1	1	NaN	1	0.373068	-1.62393
SYGP1_MOUSE	1	NaN	1	2	0.528248	1.512
SYN1_MOUSE	1	1	2	2	0.183297	0.719559
SYNPO_MOUSE	4	8	16	14	0.385162	1.21464
SYT1_MOUSE	3	2	2	4	0.901019	-0.0987127
TBA1A_MOUSE	37	38	42	41	0.83759	-0.0650578
TBA1B_MOUSE	36	38	43	42	0.982101	-0.00758831
TBA4A_MOUSE	29	29	37	40	0.404384	0.205289
TBB2A_MOUSE	60	48	71	72	0.0879951	0.233452
TBB3_MOUSE	45	35	47	62	0.411334	0.254149
TBB4A_MOUSE	63	50	70	73	0.0180467	0.16551		Tubb4a
TBB4B_MOUSE	64	51	72	78	0.064542	0.211504
TBB5_MOUSE	55	51	72	68	0.4669	0.220474
TMOD2_MOUSE	11	10	14	13	0.647248	0.121694
TMOD3_MOUSE	NaN	3	NaN	3	0.307869	-0.441317
TWF1_MOUSE	1	1	1	NaN	0.471403	-1.57545
TXD12_MOUSE	1	1	NaN	NaN	0.0152625	-2.97588		Txndc12
VATA_MOUSE	NaN	1	NaN	2	0.755887	0.244718
VDAC2_MOUSE	1	1	1	1	0.344164	-0.350302
VGLU2_MOUSE	5	4	2	4	0.290943	-1.00613
VIME_MOUSE	1	3	2	1	0.75394	-0.640072
WDR47_MOUSE	3	2	2	3	0.576703	-0.320143
