# Supplementary material for: Proteomic analysis of the developing mammalian brain links PCDH19 to the Wnt/β-catenin signalling pathway
Source: Mol Psychiatry. 2024 Mar 7;29(7):2199–210. doi: 10.1038/s41380-024-02482-z (PMC11408250; doi:10.1038/s41380-024-02482-z)
Supplement: Supplementary file 3 — Supplementary Table 2 [file 41380_2024_2482_MOESM3_ESM.xlsx]

## Sheet: E17.5-18.5
Supplementary Table 2
Mm genes	Human genes	IgG1	IgG2	IgG3	FLAG1	FLAG2	FLAG3	IgG1 log2	IgG2 log2	IgG3 log2	FLAG1 log2	FLAG2 log2	FLAG3 log2	log2FC	rawpvalue
A0A0A6YWC8	Vim	15	8	7	10	12	6	3.90689	3	2.80735	3.32193	3.58496	2.58496	-0.0741308	0.821826
Q569Z6	Thrap3	14	11.5	9	0.001	0.001	0.001	3.80735	3.52356	3.16993	-9.96578	-9.96578	-9.96578	-13.4661	0.0153929
Q99K48	nono	10	16	22	0.001	0.001	0.001	3.32193	4	4.45943	-9.96578	-9.96578	-9.96578	-13.8929	0.0438222
Q8VIJ6	Sfpq	9	14.5	20	0.001	0.001	0.001	3.16993	3.85798	4.32193	-9.96578	-9.96578	-9.96578	-13.7491	0.0447689
Q5SV64	Myh10	4	17	2	11	19	15	2	4.08746	1	3.45943	4.24793	3.90689	1.50893	0.147517
D3Z6F5	Atp5a1	5	6	4	0.001	0.001	0.001	2.32193	2.58496	2	-9.96578	-9.96578	-9.96578	-12.2681	0.0130776
Q5SUT0	Ewsr1	4	5	6	0.001	0.001	0.001	2	2.32193	2.58496	-9.96578	-9.96578	-9.96578	-12.2681	0.0130776
Q9ERD7	Tubb3	38	25	37	22	22	22	5.24793	4.64386	5.20945	4.45943	4.45943	4.45943	-0.574314	0.113211
Q8CFQ9	Fus	5	6	7	0.001	0.001	0.001	2.32193	2.58496	2.80735	-9.96578	-9.96578	-9.96578	-12.5372	0.00913561
P97379	G3bp2	5	4.5	4	0.001	0.001	0.001	2.32193	2.16993	2	-9.96578	-9.96578	-9.96578	-12.1297	0.0040918
F8WI22	Bclaf1	3	2	3	1	1	1	1.58496	1	1.58496	0	0	0	-1.38998	0.0377496
F6TQW2	Ighg2c	4	3	2	0.001	0.001	0.001	2	1.58496	1	-9.96578	-9.96578	-9.96578	-11.4941	0.0351209
A0A0R4J1E3	Dbn1	3	5	3	24	28	16	1.58496	2.32193	1.58496	4.58496	4.80735	4	2.63349	0.0248928
Q60749	Khdrbs1	4	5	6	0.001	0.001	0.001	2	2.32193	2.58496	-9.96578	-9.96578	-9.96578	-12.2681	0.0130776
Q8BTS0	Ddx5	2	2	11	0.001	0.001	0.001	1	1	3.45943	-9.96578	-9.96578	-9.96578	-11.7856	0.237571
Q60865	Caprin1	3	4.5	6	0.001	0.001	0.001	1.58496	2.16993	2.58496	-9.96578	-9.96578	-9.96578	-12.0791	0.0351135
P01837	Igkc	7	7.5	8	28	70	32	2.80735	2.90689	3	4.80735	6.12928	5	2.40746	0.115451
P97351	Rps3a	1.9995	2	2	2	2	2	0.999639	1	1	1	1	1	0.00012024	0.42265
Q9CX86	Hnrnpa0	1	1.5	2	0.001	0.001	0.001	0	0.584963	1	-9.96578	-9.96578	-9.96578	-10.4941	0.0351431
A0A0A6YWR2	Ighg1	0.9995	1	1	5	4	5	-0.000721528	0	0	2.32193	2	2.32193	2.21486	0.0081667
P35979	Rpl12	0.9995	1	1	0.001	0.001	0.001	-0.000721528	0	0	-9.96578	-9.96578	-9.96578	-9.96554	2.78427e-08
Q8BZN7	Thrap3	5.9995	6	6	1	1.5	2	2.58484	2.58496	2.58496	0	0.584963	1	-2.0566	0.00408623
D3Z4J3	Myo5a	1.9995	2	2	3	3	3	0.999639	1	1	1.58496	1.58496	1.58496	0.585083	2.77685e-08
P46660	Ina	1.9995	2	2	3	4	2	0.999639	1	1	1.58496	2	1	0.528441	0.225352
P14873	Map1b	1.9995	2	2	44	48	35	0.999639	1	1	5.45943	5.58496	5.12928	4.39135	0.00896224
Q8BTI8	Srrm2	0.0005	0.001	0.001	9	4	2	-10.9658	-9.96578	-9.96578	3.16993	2	1	12.3558	0.138327
Q99NF7	Ppm1b	0.0005	0.001	0.001	11	7	6	-10.9658	-9.96578	-9.96578	3.45943	2.80735	2.58496	13.2497	0.0345923
Q08EB6	Clasp2	0.0005	0.001	0.001	6	5	6	-10.9658	-9.96578	-9.96578	2.58496	2.32193	2.58496	12.7964	0.00344507
A0A0R4J049	Prmt5	0.0005	0.001	0.001	8	11	7	-10.9658	-9.96578	-9.96578	3	3.45943	2.80735	13.388	0.0186953
P01631	Ig kappa chain V-II region 26-10	0.0005	0.001	0.001	29	45	28	-10.9658	-9.96578	-9.96578	4.85798	5.49185	4.80735	15.3515	0.0252508
A2AMW0	Capzb	0.0005	0.001	0.001	3	5	3	-10.9658	-9.96578	-9.96578	1.58496	2.32193	1.58496	12.1297	0.0315101
Q6R891	Ppp1r9b	0.0005	0.001	0.001	3	2	2.5	-10.9658	-9.96578	-9.96578	1.58496	1	1.32193	11.6014	0.0130938
Q8BGD9	Eif4b	0.0005	0.001	0.001	2	2	2	-10.9658	-9.96578	-9.96578	1	1	1	11.2991	6.95024e-09
P20357	Map2	0.0005	0.001	0.001	3	3	4	-10.9658	-9.96578	-9.96578	1.58496	1.58496	2	12.0224	0.00985246
Q6NZL0	Soga3	0.0005	0.001	0.001	3	3	3	-10.9658	-9.96578	-9.96578	1.58496	1.58496	1.58496	11.8841	3.08814e-09
E9Q5E1	Pcdh19	0.0005	0.001	0.001	4	1	3	-10.9658	-9.96578	-9.96578	2	0	1.58496	11.4941	0.0942524
Q8CFE4	Scyl2	0.0005	0.001	0.001	2	5	3.5	-10.9658	-9.96578	-9.96578	1	2.32193	1.80735	12.0089	0.0561275
P47754	Capza2	0.0005	0.001	0.001	4	3.5	3	-10.9658	-9.96578	-9.96578	2	1.80735	1.58496	12.0966	0.00674393
A0A0R4J000	Kctd5	0.0005	0.001	0.001	2	1	1	-10.9658	-9.96578	-9.96578	1	0	0	10.6325	0.0573089
K3W4L0	Myo18a	0.0005	0.001	0.001	2	3	2.5	-10.9658	-9.96578	-9.96578	1	1.58496	1.32193	11.6014	0.0130682
P36993	Ppm1b	0.0005	0.001	0.001	10	7	5	-10.9658	-9.96578	-9.96578	3.32193	2.80735	2.32193	13.1162	0.0371015
Q5M8M8	Rpl29	0.0005	0.001	0.001	1	1	1	-10.9658	-9.96578	-9.96578	0	0	0	10.2991	2.78241e-08
P62918	Rpl8	0.0005	0.001	0.001	1	1	1	-10.9658	-9.96578	-9.96578	0	0	0	10.2991	2.78241e-08
E9Q447	Sptan1	0.0005	0.001	0.001	1.5	2	1	-10.9658	-9.96578	-9.96578	0.584963	1	0	10.8274	0.0351357

## Sheet: E18.5
Mouse	Human	IgG1_Peps	IgG2_Peps	FLAG1_Peps	FLAG2_Peps	IgG1_Peps	IgG2_Peps	FLAG1_Peps	FLAG2_Peps	log2foldchange_firstmethod	rawpvalue
Q3UH59	Myh10	299	177	208	457	8.224	7.46761	7.70044	8.83605	0.422443	0.700045
A3KGU9	Sptan1	111.999	61	59	152	6.80735	5.93074	5.88264	7.24793	0.196242	0.835745
Q8VDD5	Myh9	112.999	56	74	170	6.82017	5.80735	6.20945	7.40939	0.495658	0.709843
Q62261	Sptbn1	61.9995	40	34	87	5.95418	5.32193	5.08746	6.44294	0.127147	0.842041
D3Z4J3	Myo5a	53.9995	35	26	68	5.75487	5.12928	4.70044	6.08746	-0.0481273	0.947929
K3W4L0	Myo18a	40.9995	22	21	65	5.35753	4.45943	4.39232	6.02237	0.29886	0.777148
A0A0R4J1E3	Dbn1	56.9995	47	60	60	5.83288	5.55459	5.90689	5.90689	0.213157	0.355592
Q68FG2	Sptbn2	25.9995	7	11	26	4.70041	2.80735	3.45943	4.70044	0.326052	0.925436
P20152	Vim	12.9995	13	0.001	0.001	3.70038	3.70044	-9.96578	-9.96578	-13.6662	1.22439e-05
P46660	Ina	11.9995	2	11	13	3.5849	1	3.45943	3.70044	1.28748	0.557687
A0A1L1SV25	Actn4	14.9995	10	7	37	3.90684	3.32193	2.80735	5.20945	0.394019	0.683371
Q6R891	Ppp1r9b	10.9995	10	11	19	3.45937	3.32193	3.45943	4.24793	0.463032	0.499965
A0A0R4J0J8	Specc1l	4.9995	3	3	9	2.32178	1.58496	1.58496	3.16993	0.424071	0.704785
A0A1W2P7Q9	Myl6	6.9995	5	5	9	2.80725	2.32193	2.32193	3.16993	0.181337	0.795104
Q9ERD7	Tubb3	34.9995	31	31	54	5.12926	4.9542	4.9542	5.75489	0.312813	0.609607
Q9DBR7	Ppp1r12a	4.9995	5	2	5	2.32178	2.32193	1	2.32193	-0.660892	0.5
Q7TN74	Ppp1r9a	5.9995	3	6	15	2.58484	1.58496	2.58496	3.90689	1.16102	0.499973
P47754	Capza2	5.9995	6	6	6	2.58484	2.58496	2.58496	2.58496	6.01148e-05	0.5
S4R2F3	Ank2	3.9995	4	12	12	1.99982	2	3.58496	3.58496	1.58505	1.98937e-05
S4R1W1	Gm3839	5.9995	5	0.001	0.001	2.58484	2.32193	-9.96578	-9.96578	-12.4192	0.0577002
Q8C845	Efhd2	2.9995	2	2	2	1.58472	1	1	1	-0.292361	0.5
Q9JJ28	Flii	2.9995	2	5	5	1.58472	1	2.32193	2.32193	1.02957	0.125592
Q7TQD7	Myo1b	3.9995	4	5	5	1.99982	2	2.32193	2.32193	0.322018	0.000159115
B9EKP8	Sorbs2	3.9995	4	8	8	1.99982	2	3	3	1.00009	3.97862e-05
Q9ERG0	Lima1	2.9995	3	1	4	1.58472	1.58496	0	2	-0.584842	0.795231
E9Q0F0	Krt78	1.9995	2	1	1	0.999639	1	0	0	-0.99982	0.000159195
Q8CFQ9	Fus	1.9995	3	1	1	0.999639	1.58496	0	0	-1.2923	0.20496
P14873	Map1b	1.9995	2	73	71	0.999639	1	6.18982	6.14975	5.16997	0.00909619
Q8BTS0	Ddx5	1.9995	2	1	4	0.999639	1	0	2	0.000180359	0.79504
V9GXM4	Myo6	2.9995	1	0.001	0.001	1.58472	0	-9.96578	-9.96578	-10.7581	0.295263
Q9CXL6	Dcx	1.9995	2	2	2	0.999639	1	1	1	0.000180359	0.5
A1BN54	Actn1	11.9995	12	25	25	3.5849	3.58496	4.64386	4.64386	1.05892	1.22425e-05
G3UW82	Myh2	1.9995	2	0.001	0.001	0.999639	1	-9.96578	-9.96578	-10.9656	7.96272e-05
E9QN52	Lrrfip2	1.9995	2	1	1	0.999639	1	0	0	-0.99982	0.000159195
Q9JKK7	Tmod2	1.9995	2	3	3	0.999639	1	1.58496	1.58496	0.585143	0.000159115
P01837	Igkc	2.9995	3	11	13	1.58472	1.58496	3.45943	3.70044	1.99509	0.0704272
Q8BJH1	Zc2hc1a	0.9995	1	0.001	0.001	-0.000721528	0	-9.96578	-9.96578	-9.96542	0.000159354
D3Z6F5	Atp5a1	3.9995	4	4	4	1.99982	2	2	2	9.01741e-05	0.5
A2AMW0	Capzb	4.9995	5	6	10	2.32178	2.32193	2.58496	3.32193	0.631589	0.374273
K3W4R2	Myh14	12.9995	13	10	17	3.70038	3.70044	3.32193	4.08746	0.00428349	0.909615
E9Q5L4	Cracd	1.9995	2	1	1	0.999639	1	0	0	-0.99982	0.000159195
S4R2R5	Ank2	0.9995	1	3	3	-0.000721528	0	1.58496	1.58496	1.58532	7.95675e-05
Q5RKN9	Capza1	1.9995	2	5	9	0.999639	1	2.32193	3.16993	1.74611	0.242199
A0A0A6YWR2	Ighg1	0.9995	1	4	4	-0.000721528	0	2	2	2.00036	5.30472e-05
P20357	Map2	0.0005	0.001	8	12	-10.9658	-9.96578	3	3.58496	13.7583	0.12566
Q99NF7	Ppm1b	0.0005	0.001	10	12	-10.9658	-9.96578	3.32193	3.58496	13.9192	0.0577054
A0A0A6YWC8	Vim	0.0005	0.001	8	20	-10.9658	-9.96578	3	4.32193	14.1267	0.257765
A0A0R4J049	Prmt5	0.0005	0.001	10	14	-10.9658	-9.96578	3.32193	3.80735	14.0304	0.10513
E9Q5E1	Pcdh19	0.0005	0.001	6	7	-10.9658	-9.96578	2.58496	2.80735	13.1619	0.0488558
Q8BTI8	Srrm2	0.0005	0.001	5	12	-10.9658	-9.96578	2.32193	3.58496	13.4192	0.248672
Q08EB6	Clasp2	0.0005	0.001	6	6	-10.9658	-9.96578	2.58496	2.58496	13.0507	2.65291e-05
Q8BGD9	Eif4b	0.0005	0.001	4	7	-10.9658	-9.96578	2	2.80735	12.8695	0.169496
A0A0B4J1I0	Igkv1-110	0.0005	0.001	13	13	-10.9658	-9.96578	3.70044	3.70044	14.1662	1.22434e-05
B7FAV1	Flna	0.0005	0.001	2	3	-10.9658	-9.96578	1	1.58496	11.7583	0.125641
P13542	Myh8	0.0005	0.001	2	4	-10.9658	-9.96578	1	2	11.9658	0.204833
E9Q9C4	Ablim1	0.0005	0.001	1	4	-10.9658	-9.96578	0	2	11.4658	0.344079
Q8CFE4	Scyl2	0.0005	0.001	1	7	-10.9658	-9.96578	0	2.80735	11.8695	0.409697
Q99KW3	Triobp	0.0005	0.001	1	1	-10.9658	-9.96578	0	0	10.4658	0.000159274
S4R257	Gapdh	0.0005	0.001	2	2	-10.9658	-9.96578	1	1	11.4658	7.96073e-05
E9Q3W4	Plec	0.0005	0.001	1	5	-10.9658	-9.96578	0	2.32193	11.6267	0.374371
A6H644	Ppp1r12b	0.0005	0.001	1	1	-10.9658	-9.96578	0	0	10.4658	0.000159274
Q8VDM4	Psmd2	0.0005	0.001	1	1	-10.9658	-9.96578	0	0	10.4658	0.000159274

## Sheet: P7
Mm genes	Human genes	IgG1	IgG2	IgG3	FLAG1	FLAG2	FLAG3	IgG1 log2	IgG2 log2	IgG3 log2	FLAG1 log2	FLAG2 log2	FLAG3 log2	log2foldchange_firstmethod	rawpvalue
Q5SV64	Myh10	23	13	NA	50	NA	NA	4.52356	3.70044	4.16993	5.64386	5.64386	5.64386	1.51255	0.00804001
D3Z4J3	Myo5a	12	9	64	13	48	45	3.58496	3.16993	6	3.70044	5.58496	5.49185	0.674123	0.720595
A0A0R4J1E3	Dbn1	13	8	NA	27	NA	NA	3.70044	3	3.39232	4.75489	4.75489	4.75489	1.39064	0.00756555
A0A0A0MQG2	Sptbn1	8	8	NA	0.001	0.001	0.001	2.99991	3	3	-9.96578	-9.96578	-9.96578	-12.9658	4.34154e-10
E9Q447	Sptan1	6	10	NA	0.001	0.001	0.001	2.58496	3.32193	3	-9.96578	-9.96578	-9.96578	-12.9347	0.020209
Q6R891		5	1	14	3	13	9	2.32193	0	3.80735	1.58496	3.70044	3.16993	0.775348	0.780524
P01837		4	9	1	58	18	27	2	3.16993	0	5.85798	4.16993	4.75489	3.20429	0.15215
D3Z6F5	Atp5a1	3	9	NA	0.001	0.001	0.001	1.58496	3.16993	2.58496	-9.96578	-9.96578	-9.96578	-12.4124	0.0742019
Q9ERD7		20	40	NA	NA	25	NA	4.32193	5.32193	4.90689	4.64386	4.64386	4.64386	-0.206393	0.477767
F6TQW2		1	4	NA	0.001	0.001	0.001	0	2	1.32193	-9.96578	-9.96578	-9.96578	-11.0731	0.102043
A0A1D5RLD8	Gm10358	3	9	NA	0.001	0.001	0.001	1.58496	3.16993	2.58496	-9.96578	-9.96578	-9.96578	-12.4124	0.0742019
Q8BZN7		1	6	NA	0.001	0.001	0.001	0	2.58496	1.80735	-9.96578	-9.96578	-9.96578	-11.4299	0.136238
Q7TN74		1	NA	8	NA	11	10	0	2.16993	3	3.39232	3.45943	3.32193	1.66792	0.110501
A0A0A6YWR2	Ighg1	1	2	NA	12	7	13	0	1	0.584963	3.58496	2.80735	3.70044	2.83593	0.0481808
D6RCW7	Capza2	NA	2	NA	4	NA	6	0.999639	1	1	2	2.32193	2.58496	1.30242	0.0350784
A0A0A6YWC8		NA	1	7	6	9	3	2	0	2.80735	2.58496	3.16993	1.58496	0.844165	0.622036
P46660	Ina	NA	1	2	NA	3	NA	0.584963	0	1	1.58496	1.58496	1.58496	1.05664	0.0350987
F8WIS9		NA	1	13	4	NA	NA	2.80735	0	3.70044	2	2	2	-0.169265	0.477767
Q3UH59		NA	NA	111	NA	127	104	6.79441	6.79442	6.79442	6.85175	6.98868	6.70044	0.0525441	0.567807
A3KGU9		NA	NA	91	33	114	86	6.50779	6.50779	6.50779	5.04439	6.83289	6.42626	-0.406609	0.631052
Q62261		NA	NA	65	22	71	58	6.02236	6.02237	6.02237	4.45943	6.14975	5.85798	-0.533311	0.422351
Q9QXS6		NA	NA	55	NA	67	51	5.78135	5.78136	5.78136	5.88264	6.06609	5.67243	0.0923639	0.477751
K3W4L0		NA	NA	13	2	15	14	3.70038	3.70044	3.70044	1	3.90689	3.80735	-0.795673	0.588532
Q8VDD5	Myh9	NA	NA	22	NA	20	20	4.4594	4.45943	4.45943	4.32193	4.32193	4.32193	-0.137493	6.9456e-09
Q68FG2		NA	NA	10	NA	10	10	3.32186	3.32193	3.32193	3.32193	3.32193	3.32193	2.40455e-05	0.42265
A2AMW0	Capzb	NA	NA	5	3	2	3	2.32178	2.32193	2.32193	1.58496	1	1.58496	-0.931905	0.0198163
A0A1W2P7Q9		NA	NA	4	1	4	4	1.99982	2	2	0	2	2	-0.666607	0.42265
E9Q9C4		NA	NA	4	NA	7	3	1.99982	2	2	2.32193	2.80735	1.58496	0.238142	0.477704
B1AQX9		NA	NA	3	1	8	6	1.58472	1.58496	1.58496	0	3	2.58496	0.276772	0.437987
Q9JJ28		NA	NA	3	NA	3	2	1.58472	1.58496	1.58496	1.32193	1.58496	1	-0.282585	0.225507
Q02248		NA	NA	1	NA	1	1	-0.000721528	0	0	0	0	0	0.000240509	0.42265
S4R257		NA	NA	1	NA	2	1	-0.000721528	0	0	0.584963	1	0	0.528561	0.2253
E9Q5E1	Pcdh19	0.001	0.001	0.001	11	10	7	-10.9658	-9.96578	-9.96578	3.45943	3.32193	2.80735	13.4954	0.0161861
Q6NZL0	Soga3	0.001	0.001	0.001	6	6	5	-10.9658	-9.96578	-9.96578	2.58496	2.58496	2.32193	12.7964	0.00344507
Q68EG2	Camk2b	0.001	0.001	0.001	6	10	NA	-10.9658	-9.96578	-9.96578	2.58496	3.32193	3	13.2681	0.0202033
Q08EB6	Clasp2	0.001	0.001	0.001	4	4	4	-10.9658	-9.96578	-9.96578	2	2	2	12.2991	1.73683e-09
A0A0R4J000	Kctd5	0.001	0.001	0.001	2	1	NA	-10.9658	-9.96578	-9.96578	1	0	0.584963	10.8274	0.035169
P20357	Map2	0.001	0.001	0.001	2	4	NA	-10.9658	-9.96578	-9.96578	1	2	1.58496	11.8274	0.0351006
Q99NF7	Ppm1b	0.001	0.001	0.001	3	5	3	-10.9658	-9.96578	-9.96578	1.58496	2.32193	1.58496	12.1297	0.0315101
A0A0B4J1I0	Igkv1-110	0.001	0.001	0.001	NA	15	21	-10.9658	-9.96578	-9.96578	4.16993	3.90689	4.39232	14.4555	0.00913345
A1BN54	Actn1	0.001	0.001	0.001	NA	9	7	-10.9658	-9.96578	-9.96578	3	3.16993	2.80735	13.2915	0.00516906
P14873	Map1b	0.001	0.001	0.001	NA	2	1	-10.9658	-9.96578	-9.96578	0.584963	1	0	10.8274	0.0351357

## Sheet: P6
Mm genes	Human gene	IgG1_Peps	IgG2_Peps	IgG3_Peps	IgG4_Peps	FLAG1_Peps	FLAG2_Peps	FLAG3_Peps	FLAG4_Peps	IgG1_Pep log2	IgG2_Pep log2	IgG3_Pep log2	IgG4_Pep log2	FLAG1_Pep log2	FLAG2_Pep log2	FLAG3_Pep log2	FLAG4_Pep log2	log2FC	rawpvalue
K3W4L0	Myo18a	30	27	22	17	9	11	6	3	4.90689	4.75489	4.45943	4.08746	3.16993	3.45943	2.58496	1.58496	-1.85235	0.00151829
D3Z6F5	Atp5a1	7	NA	NA	4	0.001	0.001	0.001	0.001	2.80735	2.45943	2.45943	2	-9.96578	-9.96578	-9.96578	-9.96578	-12.3973	0.00291481
E9Q9C4	Ablim1	9	7	NA	NA	0.001	0.001	0.001	0.001	3.16993	2.80735	3	3	-9.96578	-9.96578	-9.96578	-9.96578	-12.9601	0.000290455
IGKC	Igkc	5	4	6	3	19	12	10	13	2.32193	2	2.58496	1.58496	4.24793	3.58496	3.32193	3.70044	1.59085	0.0228073
K3W4R2	Myh14	13	14	11	7	0.001	0.001	0.001	0.001	3.70044	3.80735	3.45943	2.80735	-9.96578	-9.96578	-9.96578	-9.96578	-13.4094	0.00537622
S4R1W1	Gm3839	5	7	NA	5	2	NA	NA	NA	2.32193	2.80735	2.5025	2.32193	1	1	1	1	-1.48843	0.00442161
E0CXB9	Ctnna2	3	2	2	NA	0.001	0.001	0.001	0.001	1.58496	1	1	1.22239	-9.96578	-9.96578	-9.96578	-9.96578	-11.1676	0.00219507
MAP1B	Map1b	4	4	6	1	38	28	16	18	2	2	2.58496	0	5.24793	4.80735	4	4.16993	2.91006	0.0254372
Q3TT92	Dpysl3	2	5	3	NA	0.001	0.001	0.001	0.001	1	2.32193	1.58496	1.73697	-9.96578	-9.96578	-9.96578	-9.96578	-11.6267	0.0128159
ZC21A	Zc2hc1a	2	1	2	NA	0.001	0.001	0.001	0.001	1	0	1	0.736966	-9.96578	-9.96578	-9.96578	-9.96578	-10.65	0.00582565
A0A0G2JDV4	Igkv5-39	1	1	1	NA	0.001	0.001	0.001	0.001	-0.000721528	0	0	0	-9.96578	-9.96578	-9.96578	-9.96578	-9.9656	4.32183e-12
ATPA	Atp5f1a	NA	13	10	NA	0.001	0.001	0.001	0.001	3.52356	3.70044	3.32193	3.52356	-9.96578	-9.96578	-9.96578	-9.96578	-13.4832	0.000329702
Q8BZN7	Thrap3	NA	6	9	4	0.001	0.001	0.001	0.001	2.66297	2.58496	3.16993	2	-9.96578	-9.96578	-9.96578	-9.96578	-12.5702	0.00859612
Q6P1J1	Crmp1	NA	4	6	2	0.001	0.001	0.001	0.001	2	2	2.58496	1	-9.96578	-9.96578	-9.96578	-9.96578	-11.862	0.0162877
Q8CFQ9	Fus	NA	1	2	2	0.001	0.001	0.001	0.001	0.736966	0	1	1	-9.96578	-9.96578	-9.96578	-9.96578	-10.65	0.00582565
E9QK41	Ablim1	NA	NA	7	5	4	3	1	NA	2.58496	2.58496	2.80735	2.32193	2	1.58496	0	1.41504	-1.3248	0.0354555
KV2A7	KV2A7	NA	NA	2	NA	NA	33	31	25	0.999639	1	1	1	4.89077	5.04439	4.9542	4.64386	3.88339	0.000504454
Q08EB5	Clasp2	0.001	0.001	0.001	0.001	22	NA	18	NA	-10.9658	-9.96578	-9.96578	-9.96578	4.45943	4.32193	4.16993	4.32193	14.5341	0.000149232
Q99NF7	Ppm1b	0.001	0.001	0.001	0.001	13	14	10	8	-10.9658	-9.96578	-9.96578	-9.96578	3.70044	3.80735	3.32193	3	13.6732	0.00383638
E9Q5E1	Pcdh19	0.001	0.001	0.001	0.001	9	10	5	6	-10.9658	-9.96578	-9.96578	-9.96578	3.16993	3.32193	2.32193	2.58496	13.0655	0.00807881
SOGA3	Soga3	0.001	0.001	0.001	0.001	8	8	10	11	-10.9658	-9.96578	-9.96578	-9.96578	3	3	3.32193	3.45943	13.4111	0.00114828
A0A0R4J049	Prmt5	0.001	0.001	0.001	0.001	3	4	NA	NA	-10.9658	-9.96578	-9.96578	-9.96578	1.58496	2	1.80735	1.80735	12.0157	0.000431851
Q08EB6	Clasp2	0.001	0.001	0.001	0.001	NA	22	NA	18	-10.9658	-9.96578	-9.96578	-9.96578	4.32193	4.45943	4.32193	4.16993	14.5341	0.000149177
RL8	Rpl8	0.001	0.001	0.001	0.001	NA	2	1	NA	-10.9658	-9.96578	-9.96578	-9.96578	0.584963	1	0	0.584963	10.7583	0.0052166
SRRM2	Srrm2	0.001	0.001	0.001	0.001	NA	2	NA	1	-10.9658	-9.96578	-9.96578	-9.96578	0.584963	1	0.584963	0	10.7583	0.0052166
A0A1B0GX25	Hdac6	0.001	0.001	0.001	0.001	NA	1	2	NA	-10.9658	-9.96578	-9.96578	-9.96578	0.584963	0	1	0.584963	10.7583	0.0052166
PPM1B	Ppm1b	0.001	0.001	0.001	0.001	NA	13	9	7	-10.9658	-9.96578	-9.96578	-9.96578	3.27302	3.70044	3.16993	2.80735	13.4535	0.00446837
S4R257	Gapdh	0.001	0.001	0.001	0.001	NA	3	1	2	-10.9658	-9.96578	-9.96578	-9.96578	1	1.58496	0	1	11.112	0.0162961
B2RWE8	Eif4b	0.001	0.001	0.001	0.001	NA	1	1	1	-10.9658	-9.96578	-9.96578	-9.96578	0	0	0	0	10.2158	4.31858e-12
