# Supplementary material for: Proteomic analysis of the developing mammalian brain links PCDH19 to the Wnt/β-catenin signalling pathway
Source: Mol Psychiatry. 2024 Mar 7;29(7):2199–210. doi: 10.1038/s41380-024-02482-z (PMC11408250; doi:10.1038/s41380-024-02482-z)
Supplement: Supplementary file 4 — Supplementary Table 3 [file 41380_2024_2482_MOESM4_ESM.xlsx]

## Sheet: Sheet1
		Supplementary Table 3
	Gene	OMIM Disease	Phenotype MIM number
	ACTN1	Bleeding disorder, platelet-type, 15	102575
	ANK2	Cardiac arrhythmia, ankyrin-B-related	600919
	ATP1A1	Charcot-Marie-Tooth disease, axonal, type 2DD	618036
		Hypomagnesemia, seizures, and impaired intellectual development 2	618314
	ATP1B1	Blood pressure regulation	145500
	ATP5F1A	Combined oxidative phosphorylation deficiency 22	616045
		Mitochondrial complex V (ATP synthase) deficiency, nuclear type 4
			615228
	CTNNA2	Cortical dysplasia, complex, with other brain malformations 9	618174
	FLNA	Cardiac valvular dysplasia, X-linked	314400
		Congenital short bowel syndrome	300048
		Frontometaphyseal dysplasia 1	305620
		Heterotopia, periventricular, 1	300049
		Intestinal pseudoobstruction, neuronal	300048
		Melnick-Needles syndrome	309350
		Otopalatodigital syndrome, type I	311300
		Otopalatodigital syndrome, type II	304120
		Terminal osseous dysplasia	300244
	FUS	Amyotrophic lateral sclerosis 6, with or without frontotemporal dementia	608030
		Essential tremor, hereditary, 4
			614782
	HDAC6	Chondrodysplasia with platyspondyly, distinctive brachydactyly, hydrocephaly, and microphthalmia	300863
	JAK1	Autoinflammation, immune dysregulation, and eosinophilia	618999
	LIMA1	Low density lipoprotein cholesterol level QTL 8	618079
	MAP1B	Autosomal dominant deafness-83	619808
		Periventricular nodular heterotopia 9	618918
	MYH14	Peripheral neuropathy, myopathy, hoarseness, and hearing loss	614369
		Deafness, autosomal dominant 4A
			600652
	PRPF31	Retinitis pigmentosa 11	600138
	SCYL2	Arthrogryposis multiplex congenita 4, neurogenic, with agenesis of the corpus callosum	618766
	SHANK2	Autism susceptibility 17	613436
	SLC25A4	Mitochondrial DNA depletion syndrome 12A and 12B (cardiomyopathic type)	617184 and 615418
		Progressive external ophthalmoplegia with mitochondrial DNA deletions, autosomal dominant 2	609283
	SPTAN1	Developmental and epileptic encephalopathy 5	613477
	SPTBN1	Developmental delay, impaired speech, and behavioural abnormalities	619475
	TRIOBP	Deafness, autosomal recessive 28	609823
	VIM	Cataract 30, pulverulent	116300
