# Supplementary material for: Proteomic analysis of the developing mammalian brain links PCDH19 to the Wnt/β-catenin signalling pathway
Source: Mol Psychiatry. 2024 Mar 7;29(7):2199–210. doi: 10.1038/s41380-024-02482-z (PMC11408250; doi:10.1038/s41380-024-02482-z)
Supplement: Supplementary file 5 — Supplementary Table 4 [file 41380_2024_2482_MOESM5_ESM.xlsx]

## Sheet: Sheet1
Supplementary Table 4
GENE NAME	METHOD OF IDENTIFICATION	MODEL	TISSUE	DEVELOPMENTAL STAGE (IF APPLICABLE)	REFERENCE
ABI2	Proximity-dependent biotinylation	HEK293 cells transfected with cDNA encoding GFP- or HA-tagged zebrafish Pcdh19	N/A	N/A	Emond, M.R., Biswas, S., Morrow, M.L. and Jontes, J.D. Proximity-dependent Proteomics Reveals Extensive Interactions of Protocadherin-19 with Regulators of Rho GTPases and the Microtubule Cytoskeleton. Neuroscience, 452, 26-36.
ABLIM1	LC-MS/MS	Mouse	Hippocampus+Cortex	Postnatal	This study
ACTN1	LC-MS/MS	Mouse	Hippocampus+Cortex	Postnatal	This study
AGAP1	Proximity-dependent biotinylation	HEK293 cells transfected with cDNA encoding GFP- or HA-tagged zebrafish Pcdh19	N/A	N/A	Emond, M.R., Biswas, S., Morrow, M.L. and Jontes, J.D. Proximity-dependent Proteomics Reveals Extensive Interactions of Protocadherin-19 with Regulators of Rho GTPases and the Microtubule Cytoskeleton. Neuroscience, 452, 26-36.
AHNAK	Proximity-dependent biotinylation	HEK293 cells transfected with cDNA encoding GFP- or HA-tagged zebrafish Pcdh19	N/A	N/A	Emond, M.R., Biswas, S., Morrow, M.L. and Jontes, J.D. Proximity-dependent Proteomics Reveals Extensive Interactions of Protocadherin-19 with Regulators of Rho GTPases and the Microtubule Cytoskeleton. Neuroscience, 452, 26-36.
AKAP17A	Proximity-dependent biotinylation	HEK293 cells transfected with cDNA encoding GFP- or HA-tagged zebrafish Pcdh19	N/A	N/A	Emond, M.R., Biswas, S., Morrow, M.L. and Jontes, J.D. Proximity-dependent Proteomics Reveals Extensive Interactions of Protocadherin-19 with Regulators of Rho GTPases and the Microtubule Cytoskeleton. Neuroscience, 452, 26-36.
ANK2	LC-MS/MS	Mouse	Hippocampus+Cortex	Embryonic	This study
ANKRD26	Proximity-dependent biotinylation	HEK293 cells transfected with cDNA encoding GFP- or HA-tagged zebrafish Pcdh19	N/A	N/A	Emond, M.R., Biswas, S., Morrow, M.L. and Jontes, J.D. Proximity-dependent Proteomics Reveals Extensive Interactions of Protocadherin-19 with Regulators of Rho GTPases and the Microtubule Cytoskeleton. Neuroscience, 452, 26-36.
ANLN	Proximity-dependent biotinylation	HEK293 cells transfected with cDNA encoding GFP- or HA-tagged zebrafish Pcdh19	N/A	N/A	Emond, M.R., Biswas, S., Morrow, M.L. and Jontes, J.D. Proximity-dependent Proteomics Reveals Extensive Interactions of Protocadherin-19 with Regulators of Rho GTPases and the Microtubule Cytoskeleton. Neuroscience, 452, 26-36.
ANPEP	Affinity and proximity protein purification and LC-MS	HEK293 cells	N/A	N/A	Liu, X., Huuskonen, S., Laitinen, T., Redchuk, T., Bogacheva, M., Salokas, K., Pohner, I., Ohman, T., Kumar Tonduru, A., Hassinen, A. et al. (2021) SARS‐CoV‐2–host proteome interactions for antiviral drug discovery. Mol Syst Biol, 17(11), e10396.
ARHGAP21	Proximity-dependent biotinylation	HEK293 cells transfected with cDNA encoding GFP- or HA-tagged zebrafish Pcdh19	N/A	N/A	Emond, M.R., Biswas, S., Morrow, M.L. and Jontes, J.D. Proximity-dependent Proteomics Reveals Extensive Interactions of Protocadherin-19 with Regulators of Rho GTPases and the Microtubule Cytoskeleton. Neuroscience, 452, 26-36.
ARHGAP23	Proximity-dependent biotinylation	HEK293 cells transfected with cDNA encoding GFP- or HA-tagged zebrafish Pcdh19	N/A	N/A	Emond, M.R., Biswas, S., Morrow, M.L. and Jontes, J.D. Proximity-dependent Proteomics Reveals Extensive Interactions of Protocadherin-19 with Regulators of Rho GTPases and the Microtubule Cytoskeleton. Neuroscience, 452, 26-36.
ARHGEF2	Proximity-dependent biotinylation	HEK293 cells transfected with cDNA encoding GFP- or HA-tagged zebrafish Pcdh19	N/A	N/A	Emond, M.R., Biswas, S., Morrow, M.L. and Jontes, J.D. Proximity-dependent Proteomics Reveals Extensive Interactions of Protocadherin-19 with Regulators of Rho GTPases and the Microtubule Cytoskeleton. Neuroscience, 452, 26-36.
ARHGEF40	Proximity-dependent biotinylation	HEK293 cells transfected with cDNA encoding GFP- or HA-tagged zebrafish Pcdh19	N/A	N/A	Emond, M.R., Biswas, S., Morrow, M.L. and Jontes, J.D. Proximity-dependent Proteomics Reveals Extensive Interactions of Protocadherin-19 with Regulators of Rho GTPases and the Microtubule Cytoskeleton. Neuroscience, 452, 26-36.
ASCC3	Proximity-dependent biotinylation	HEK293 cells transfected with cDNA encoding GFP- or HA-tagged zebrafish Pcdh19	N/A	N/A	Emond, M.R., Biswas, S., Morrow, M.L. and Jontes, J.D. Proximity-dependent Proteomics Reveals Extensive Interactions of Protocadherin-19 with Regulators of Rho GTPases and the Microtubule Cytoskeleton. Neuroscience, 452, 26-36.
ATP1A1	LC-MS/MS	Mouse	Cortex	Embryonic	This study
ATP1B1	LC-MS/MS	Mouse	Cortex	Embryonic	This study
ATP5F1A	LC-MS/MS	Mouse	Hippocampus+Cortex	Postnatal	This study
AURKB	Proximity-dependent biotinylation	HEK293 cells transfected with cDNA encoding GFP- or HA-tagged zebrafish Pcdh19	N/A	N/A	Emond, M.R., Biswas, S., Morrow, M.L. and Jontes, J.D. Proximity-dependent Proteomics Reveals Extensive Interactions of Protocadherin-19 with Regulators of Rho GTPases and the Microtubule Cytoskeleton. Neuroscience, 452, 26-36.
C14orf80	Proximity-dependent biotinylation	HEK293 cells transfected with cDNA encoding GFP- or HA-tagged zebrafish Pcdh19	N/A	N/A	Emond, M.R., Biswas, S., Morrow, M.L. and Jontes, J.D. Proximity-dependent Proteomics Reveals Extensive Interactions of Protocadherin-19 with Regulators of Rho GTPases and the Microtubule Cytoskeleton. Neuroscience, 452, 26-36.
C9orf114	Proximity-dependent biotinylation	HEK293 cells transfected with cDNA encoding GFP- or HA-tagged zebrafish Pcdh19	N/A	N/A	Emond, M.R., Biswas, S., Morrow, M.L. and Jontes, J.D. Proximity-dependent Proteomics Reveals Extensive Interactions of Protocadherin-19 with Regulators of Rho GTPases and the Microtubule Cytoskeleton. Neuroscience, 452, 26-36.
CAAP1	Proximity-dependent biotinylation	HEK293 cells transfected with cDNA encoding GFP- or HA-tagged zebrafish Pcdh19	N/A	N/A	Emond, M.R., Biswas, S., Morrow, M.L. and Jontes, J.D. Proximity-dependent Proteomics Reveals Extensive Interactions of Protocadherin-19 with Regulators of Rho GTPases and the Microtubule Cytoskeleton. Neuroscience, 452, 26-36.
CACTIN	Proximity-dependent biotinylation	HEK293 cells transfected with cDNA encoding GFP- or HA-tagged zebrafish Pcdh19	N/A	N/A	Emond, M.R., Biswas, S., Morrow, M.L. and Jontes, J.D. Proximity-dependent Proteomics Reveals Extensive Interactions of Protocadherin-19 with Regulators of Rho GTPases and the Microtubule Cytoskeleton. Neuroscience, 452, 26-36.
CAMSAP1	Proximity-dependent biotinylation	HEK293 cells transfected with cDNA encoding GFP- or HA-tagged zebrafish Pcdh19	N/A	N/A	Emond, M.R., Biswas, S., Morrow, M.L. and Jontes, J.D. Proximity-dependent Proteomics Reveals Extensive Interactions of Protocadherin-19 with Regulators of Rho GTPases and the Microtubule Cytoskeleton. Neuroscience, 452, 26-36.
CAMSAP3	Proximity-dependent biotinylation	HEK293 cells transfected with cDNA encoding GFP- or HA-tagged zebrafish Pcdh19	N/A	N/A	Emond, M.R., Biswas, S., Morrow, M.L. and Jontes, J.D. Proximity-dependent Proteomics Reveals Extensive Interactions of Protocadherin-19 with Regulators of Rho GTPases and the Microtubule Cytoskeleton. Neuroscience, 452, 26-36.
CAPZA1	LC-MS/MS	Mouse	Hippocampus+Cortex	Embryonic	This study
CAPZA2	LC-MS/MS	Mouse	Hippocampus+Cortex	Embryonic	This study
CAPZA2	LC-MS/MS	Mouse	Hippocampus+Cortex	Postnatal	This study
CAPZB	LC-MS/MS	Mouse	Hippocampus+Cortex	Embryonic	This study
CBX4	Proximity-dependent biotinylation	HEK293 cells transfected with cDNA encoding GFP- or HA-tagged zebrafish Pcdh19	N/A	N/A	Emond, M.R., Biswas, S., Morrow, M.L. and Jontes, J.D. Proximity-dependent Proteomics Reveals Extensive Interactions of Protocadherin-19 with Regulators of Rho GTPases and the Microtubule Cytoskeleton. Neuroscience, 452, 26-36.
CC2D1A	Proximity-dependent biotinylation	HEK293 cells transfected with cDNA encoding GFP- or HA-tagged zebrafish Pcdh19	N/A	N/A	Emond, M.R., Biswas, S., Morrow, M.L. and Jontes, J.D. Proximity-dependent Proteomics Reveals Extensive Interactions of Protocadherin-19 with Regulators of Rho GTPases and the Microtubule Cytoskeleton. Neuroscience, 452, 26-36.
CDH2	Co-immunoprecipitation	Transfected K562 cells	N/A	N/A	Pederick, D.T., Richards, K.L., Piltz, S.G., Kumar, R., Mincheva-Tasheva, S., Mandelstam, S.A., Dale, R.C., Scheffer, I.E., Gecz, J., Petrou, S. et al. (2018) Abnormal Cell Sorting Underlies the Unique X-Linked Inheritance of PCDH19 Epilepsy. Neuron, 97, 59-66 e55.
CDK12	Proximity-dependent biotinylation	HEK293 cells transfected with cDNA encoding GFP- or HA-tagged zebrafish Pcdh19	N/A	N/A	Emond, M.R., Biswas, S., Morrow, M.L. and Jontes, J.D. Proximity-dependent Proteomics Reveals Extensive Interactions of Protocadherin-19 with Regulators of Rho GTPases and the Microtubule Cytoskeleton. Neuroscience, 452, 26-36.
CDK13	Proximity-dependent biotinylation	HEK293 cells transfected with cDNA encoding GFP- or HA-tagged zebrafish Pcdh19	N/A	N/A	Emond, M.R., Biswas, S., Morrow, M.L. and Jontes, J.D. Proximity-dependent Proteomics Reveals Extensive Interactions of Protocadherin-19 with Regulators of Rho GTPases and the Microtubule Cytoskeleton. Neuroscience, 452, 26-36.
CDK5RAP2	Proximity-dependent biotinylation	HEK293 cells transfected with cDNA encoding GFP- or HA-tagged zebrafish Pcdh19	N/A	N/A	Emond, M.R., Biswas, S., Morrow, M.L. and Jontes, J.D. Proximity-dependent Proteomics Reveals Extensive Interactions of Protocadherin-19 with Regulators of Rho GTPases and the Microtubule Cytoskeleton. Neuroscience, 452, 26-36.
CENPE	Proximity-dependent biotinylation	HEK293 cells transfected with cDNA encoding GFP- or HA-tagged zebrafish Pcdh19	N/A	N/A	Emond, M.R., Biswas, S., Morrow, M.L. and Jontes, J.D. Proximity-dependent Proteomics Reveals Extensive Interactions of Protocadherin-19 with Regulators of Rho GTPases and the Microtubule Cytoskeleton. Neuroscience, 452, 26-36.
CENPV	Proximity-dependent biotinylation	HEK293 cells transfected with cDNA encoding GFP- or HA-tagged zebrafish Pcdh19	N/A	N/A	Emond, M.R., Biswas, S., Morrow, M.L. and Jontes, J.D. Proximity-dependent Proteomics Reveals Extensive Interactions of Protocadherin-19 with Regulators of Rho GTPases and the Microtubule Cytoskeleton. Neuroscience, 452, 26-36.
CEP131	Proximity-dependent biotinylation	HEK293 cells transfected with cDNA encoding GFP- or HA-tagged zebrafish Pcdh19	N/A	N/A	Emond, M.R., Biswas, S., Morrow, M.L. and Jontes, J.D. Proximity-dependent Proteomics Reveals Extensive Interactions of Protocadherin-19 with Regulators of Rho GTPases and the Microtubule Cytoskeleton. Neuroscience, 452, 26-36.
CEP170	Proximity-dependent biotinylation	HEK293 cells transfected with cDNA encoding GFP- or HA-tagged zebrafish Pcdh19	N/A	N/A	Emond, M.R., Biswas, S., Morrow, M.L. and Jontes, J.D. Proximity-dependent Proteomics Reveals Extensive Interactions of Protocadherin-19 with Regulators of Rho GTPases and the Microtubule Cytoskeleton. Neuroscience, 452, 26-36.
CEP170	LC-MS/MS	Mouse	Hippocampus+Cortex	Embryonic	This study
CEP170B	Proximity-dependent biotinylation	HEK293 cells transfected with cDNA encoding GFP- or HA-tagged zebrafish Pcdh19	N/A	N/A	Emond, M.R., Biswas, S., Morrow, M.L. and Jontes, J.D. Proximity-dependent Proteomics Reveals Extensive Interactions of Protocadherin-19 with Regulators of Rho GTPases and the Microtubule Cytoskeleton. Neuroscience, 452, 26-36.
CIT	Proximity-dependent biotinylation	HEK293 cells transfected with cDNA encoding GFP- or HA-tagged zebrafish Pcdh19	N/A	N/A	Emond, M.R., Biswas, S., Morrow, M.L. and Jontes, J.D. Proximity-dependent Proteomics Reveals Extensive Interactions of Protocadherin-19 with Regulators of Rho GTPases and the Microtubule Cytoskeleton. Neuroscience, 452, 26-36.
CKAP2L	Proximity-dependent biotinylation	HEK293 cells transfected with cDNA encoding GFP- or HA-tagged zebrafish Pcdh19	N/A	N/A	Emond, M.R., Biswas, S., Morrow, M.L. and Jontes, J.D. Proximity-dependent Proteomics Reveals Extensive Interactions of Protocadherin-19 with Regulators of Rho GTPases and the Microtubule Cytoskeleton. Neuroscience, 452, 26-36.
CKAP4	Proximity-dependent biotinylation	HEK293 cells transfected with cDNA encoding GFP- or HA-tagged zebrafish Pcdh19	N/A	N/A	Emond, M.R., Biswas, S., Morrow, M.L. and Jontes, J.D. Proximity-dependent Proteomics Reveals Extensive Interactions of Protocadherin-19 with Regulators of Rho GTPases and the Microtubule Cytoskeleton. Neuroscience, 452, 26-36.
CLASP1	Proximity-dependent biotinylation	HEK293 cells transfected with cDNA encoding GFP- or HA-tagged zebrafish Pcdh19	N/A	N/A	Emond, M.R., Biswas, S., Morrow, M.L. and Jontes, J.D. Proximity-dependent Proteomics Reveals Extensive Interactions of Protocadherin-19 with Regulators of Rho GTPases and the Microtubule Cytoskeleton. Neuroscience, 452, 26-36.
CLASP2	Proximity-dependent biotinylation	HEK293 cells transfected with cDNA encoding GFP- or HA-tagged zebrafish Pcdh19	N/A	N/A	Emond, M.R., Biswas, S., Morrow, M.L. and Jontes, J.D. Proximity-dependent Proteomics Reveals Extensive Interactions of Protocadherin-19 with Regulators of Rho GTPases and the Microtubule Cytoskeleton. Neuroscience, 452, 26-36.
CLASP2	LC-MS/MS	Mouse	Hippocampus+Cortex	Embryonic	This study
CLASP2	LC-MS/MS	Mouse	Hippocampus+Cortex	Postnatal	This study
CLASRP	Proximity-dependent biotinylation	HEK293 cells transfected with cDNA encoding GFP- or HA-tagged zebrafish Pcdh19	N/A	N/A	Emond, M.R., Biswas, S., Morrow, M.L. and Jontes, J.D. Proximity-dependent Proteomics Reveals Extensive Interactions of Protocadherin-19 with Regulators of Rho GTPases and the Microtubule Cytoskeleton. Neuroscience, 452, 26-36.
CLEDC4D	Affinity and proximity protein purification and LC-MS	HEK293 cells	N/A	N/A	Liu, X., Huuskonen, S., Laitinen, T., Redchuk, T., Bogacheva, M., Salokas, K., Pohner, I., Ohman, T., Kumar Tonduru, A., Hassinen, A. et al. (2021) SARS‐CoV‐2–host proteome interactions for antiviral drug discovery. Mol Syst Biol, 17(11), e10396.
CLK3	Proximity-dependent biotinylation	HEK293 cells transfected with cDNA encoding GFP- or HA-tagged zebrafish Pcdh19	N/A	N/A	Emond, M.R., Biswas, S., Morrow, M.L. and Jontes, J.D. Proximity-dependent Proteomics Reveals Extensive Interactions of Protocadherin-19 with Regulators of Rho GTPases and the Microtubule Cytoskeleton. Neuroscience, 452, 26-36.
CMAS	Proximity-dependent biotinylation	HEK293 cells transfected with cDNA encoding GFP- or HA-tagged zebrafish Pcdh19	N/A	N/A	Emond, M.R., Biswas, S., Morrow, M.L. and Jontes, J.D. Proximity-dependent Proteomics Reveals Extensive Interactions of Protocadherin-19 with Regulators of Rho GTPases and the Microtubule Cytoskeleton. Neuroscience, 452, 26-36.
COBL	Proximity-dependent biotinylation	HEK293 cells transfected with cDNA encoding GFP- or HA-tagged zebrafish Pcdh19	N/A	N/A	Emond, M.R., Biswas, S., Morrow, M.L. and Jontes, J.D. Proximity-dependent Proteomics Reveals Extensive Interactions of Protocadherin-19 with Regulators of Rho GTPases and the Microtubule Cytoskeleton. Neuroscience, 452, 26-36.
CRMP1	LC-MS/MS	Mouse	Hippocampus+Cortex	Postnatal	This study
CSNK1E	Proximity-dependent biotinylation	HEK293 cells transfected with cDNA encoding GFP- or HA-tagged zebrafish Pcdh19	N/A	N/A	Emond, M.R., Biswas, S., Morrow, M.L. and Jontes, J.D. Proximity-dependent Proteomics Reveals Extensive Interactions of Protocadherin-19 with Regulators of Rho GTPases and the Microtubule Cytoskeleton. Neuroscience, 452, 26-36.
CTNNA2	LC-MS/MS	Mouse	Hippocampus+Cortex	Postnatal	This study
CTNNB1	Co-immunoprecipitation	Mouse and HEK23T cells	Hippocampus+Cortex	Postnatal	This study
CTNND2	LC-MS/MS	Mouse	Hippocampus+Cortex	Postnatal	This study
CYFIP1	Proximity-dependent biotinylation	HEK293 cells transfected with cDNA encoding GFP- or HA-tagged zebrafish Pcdh19	N/A	N/A	Emond, M.R., Biswas, S., Morrow, M.L. and Jontes, J.D. Proximity-dependent Proteomics Reveals Extensive Interactions of Protocadherin-19 with Regulators of Rho GTPases and the Microtubule Cytoskeleton. Neuroscience, 452, 26-36.
CYFIP2	Proximity-dependent biotinylation	HEK293 cells transfected with cDNA encoding GFP- or HA-tagged zebrafish Pcdh19	N/A	N/A	Emond, M.R., Biswas, S., Morrow, M.L. and Jontes, J.D. Proximity-dependent Proteomics Reveals Extensive Interactions of Protocadherin-19 with Regulators of Rho GTPases and the Microtubule Cytoskeleton. Neuroscience, 452, 26-36.
CYFIP2	GST pull down	Homogenates from chicken brain	Brain	Embryonic	Tai, K., Kubota, M., Shiono, K., Tokutsu, H. and Suzuki, S.T. (2010) Adhesion properties and retinofugal expression of chicken protocadherin-19. Brain Res, 1344, 13-24.
DAB2IP	Proximity-dependent biotinylation	HEK293 cells transfected with cDNA encoding GFP- or HA-tagged zebrafish Pcdh19	N/A	N/A	Emond, M.R., Biswas, S., Morrow, M.L. and Jontes, J.D. Proximity-dependent Proteomics Reveals Extensive Interactions of Protocadherin-19 with Regulators of Rho GTPases and the Microtubule Cytoskeleton. Neuroscience, 452, 26-36.
DBN1	LC-MS/MS	Mouse	Hippocampus+Cortex	Embryonic	This study
DEPDC1B	Proximity-dependent biotinylation	HEK293 cells transfected with cDNA encoding GFP- or HA-tagged zebrafish Pcdh19	N/A	N/A	Emond, M.R., Biswas, S., Morrow, M.L. and Jontes, J.D. Proximity-dependent Proteomics Reveals Extensive Interactions of Protocadherin-19 with Regulators of Rho GTPases and the Microtubule Cytoskeleton. Neuroscience, 452, 26-36.
DLG5	Proximity-dependent biotinylation	HEK293 cells transfected with cDNA encoding GFP- or HA-tagged zebrafish Pcdh19	N/A	N/A	Emond, M.R., Biswas, S., Morrow, M.L. and Jontes, J.D. Proximity-dependent Proteomics Reveals Extensive Interactions of Protocadherin-19 with Regulators of Rho GTPases and the Microtubule Cytoskeleton. Neuroscience, 452, 26-36.
DOCK7	Proximity-dependent biotinylation	HEK293 cells transfected with cDNA encoding GFP- or HA-tagged zebrafish Pcdh19	N/A	N/A	Emond, M.R., Biswas, S., Morrow, M.L. and Jontes, J.D. Proximity-dependent Proteomics Reveals Extensive Interactions of Protocadherin-19 with Regulators of Rho GTPases and the Microtubule Cytoskeleton. Neuroscience, 452, 26-36.
DPP4	Affinity and proximity protein purification and LC-MS	HEK293 cells	N/A	N/A	Liu, X., Huuskonen, S., Laitinen, T., Redchuk, T., Bogacheva, M., Salokas, K., Pohner, I., Ohman, T., Kumar Tonduru, A., Hassinen, A. et al. (2021) SARS‐CoV‐2–host proteome interactions for antiviral drug discovery. Mol Syst Biol, 17(11), e10396.
DPYSL3	LC-MS/MS	Mouse	Hippocampus+Cortex	Postnatal	This study
DST	Proximity-dependent biotinylation	HEK293 cells transfected with cDNA encoding GFP- or HA-tagged zebrafish Pcdh19	N/A	N/A	Emond, M.R., Biswas, S., Morrow, M.L. and Jontes, J.D. Proximity-dependent Proteomics Reveals Extensive Interactions of Protocadherin-19 with Regulators of Rho GTPases and the Microtubule Cytoskeleton. Neuroscience, 452, 26-36.
DVL1	Proximity-dependent biotinylation	HEK293 cells transfected with cDNA encoding GFP- or HA-tagged zebrafish Pcdh19	N/A	N/A	Emond, M.R., Biswas, S., Morrow, M.L. and Jontes, J.D. Proximity-dependent Proteomics Reveals Extensive Interactions of Protocadherin-19 with Regulators of Rho GTPases and the Microtubule Cytoskeleton. Neuroscience, 452, 26-36.
DVL3	Proximity-dependent biotinylation	HEK293 cells transfected with cDNA encoding GFP- or HA-tagged zebrafish Pcdh19	N/A	N/A	Emond, M.R., Biswas, S., Morrow, M.L. and Jontes, J.D. Proximity-dependent Proteomics Reveals Extensive Interactions of Protocadherin-19 with Regulators of Rho GTPases and the Microtubule Cytoskeleton. Neuroscience, 452, 26-36.
EIF4B	LC-MS/MS	Mouse	Hippocampus+Cortex	Embryonic	This study
EIF4B	LC-MS/MS	Mouse	Hippocampus+Cortex	Postnatal	This study
EPB41L4B	Proximity-dependent biotinylation	HEK293 cells transfected with cDNA encoding GFP- or HA-tagged zebrafish Pcdh19	N/A	N/A	Emond, M.R., Biswas, S., Morrow, M.L. and Jontes, J.D. Proximity-dependent Proteomics Reveals Extensive Interactions of Protocadherin-19 with Regulators of Rho GTPases and the Microtubule Cytoskeleton. Neuroscience, 452, 26-36.
EPB41L5	Proximity-dependent biotinylation	HEK293 cells transfected with cDNA encoding GFP- or HA-tagged zebrafish Pcdh19	N/A	N/A	Emond, M.R., Biswas, S., Morrow, M.L. and Jontes, J.D. Proximity-dependent Proteomics Reveals Extensive Interactions of Protocadherin-19 with Regulators of Rho GTPases and the Microtubule Cytoskeleton. Neuroscience, 452, 26-36.
FAM83B	Proximity-dependent biotinylation	HEK293 cells transfected with cDNA encoding GFP- or HA-tagged zebrafish Pcdh19	N/A	N/A	Emond, M.R., Biswas, S., Morrow, M.L. and Jontes, J.D. Proximity-dependent Proteomics Reveals Extensive Interactions of Protocadherin-19 with Regulators of Rho GTPases and the Microtubule Cytoskeleton. Neuroscience, 452, 26-36.
FAM98A	Proximity-dependent biotinylation	HEK293 cells transfected with cDNA encoding GFP- or HA-tagged zebrafish Pcdh19	N/A	N/A	Emond, M.R., Biswas, S., Morrow, M.L. and Jontes, J.D. Proximity-dependent Proteomics Reveals Extensive Interactions of Protocadherin-19 with Regulators of Rho GTPases and the Microtubule Cytoskeleton. Neuroscience, 452, 26-36.
FHL1	Proximity-dependent biotinylation	HEK293 cells transfected with cDNA encoding GFP- or HA-tagged zebrafish Pcdh19	N/A	N/A	Emond, M.R., Biswas, S., Morrow, M.L. and Jontes, J.D. Proximity-dependent Proteomics Reveals Extensive Interactions of Protocadherin-19 with Regulators of Rho GTPases and the Microtubule Cytoskeleton. Neuroscience, 452, 26-36.
FHOD1	Proximity-dependent biotinylation	HEK293 cells transfected with cDNA encoding GFP- or HA-tagged zebrafish Pcdh19	N/A	N/A	Emond, M.R., Biswas, S., Morrow, M.L. and Jontes, J.D. Proximity-dependent Proteomics Reveals Extensive Interactions of Protocadherin-19 with Regulators of Rho GTPases and the Microtubule Cytoskeleton. Neuroscience, 452, 26-36.
FLNA	LC-MS/MS	Mouse	Hippocampus+Cortex	Embryonic	This study
FUS	LC-MS/MS	Mouse	Hippocampus+Cortex	Postnatal	This study
FXR1	Proximity-dependent biotinylation	HEK293 cells transfected with cDNA encoding GFP- or HA-tagged zebrafish Pcdh19	N/A	N/A	Emond, M.R., Biswas, S., Morrow, M.L. and Jontes, J.D. Proximity-dependent Proteomics Reveals Extensive Interactions of Protocadherin-19 with Regulators of Rho GTPases and the Microtubule Cytoskeleton. Neuroscience, 452, 26-36.
FXR2	Proximity-dependent biotinylation	HEK293 cells transfected with cDNA encoding GFP- or HA-tagged zebrafish Pcdh19	N/A	N/A	Emond, M.R., Biswas, S., Morrow, M.L. and Jontes, J.D. Proximity-dependent Proteomics Reveals Extensive Interactions of Protocadherin-19 with Regulators of Rho GTPases and the Microtubule Cytoskeleton. Neuroscience, 452, 26-36.
GABRA1	Co-immunoprecipitation and GST pull down	Transfected HEK293T cells and rat brain	Hippocampus+Cortex	N/A	Bassani, S., Cwetsch, A.W., Gerosa, L., Serratto, G.M., Folci, A., Hall, I.F., Mazzanti, M., Cancedda, L. and Passafaro, M. (2018) The female epilepsy protein PCDH19 is a new GABAAR-binding partner that regulates GABAergic transmission as well as migration and morphological maturation of hippocampal neurons. Hum Mol Genet, 27, 1027-1038.
GAPDH	LC-MS/MS	Mouse	Hippocampus+Cortex	Embryonic	This study
GAPDH	LC-MS/MS	Mouse	Hippocampus+Cortex	Postnatal	This study
GJA1	Proximity-dependent biotinylation	HEK293 cells	N/A	N/A	Go, C. D., Knight, J. D. R., Rajasekharan, A., Rathod, B., Hesketh, G. G., Abe, K. T., Youn, J-Y., Samavarchi-Tehrani, P., Zhang, H., Zhu, L. Y. et al. (2021) A proximity-dependent biotinylation map of a human cell. Nature, 595, 120-124.
GLYR1	Proximity-dependent biotinylation	HEK293 cells transfected with cDNA encoding GFP- or HA-tagged zebrafish Pcdh19	N/A	N/A	Emond, M.R., Biswas, S., Morrow, M.L. and Jontes, J.D. Proximity-dependent Proteomics Reveals Extensive Interactions of Protocadherin-19 with Regulators of Rho GTPases and the Microtubule Cytoskeleton. Neuroscience, 452, 26-36.
GM3839	LC-MS/MS	Mouse	Hippocampus+Cortex	Postnatal	This study
GNB2L1	Proximity-dependent biotinylation	HEK293 cells transfected with cDNA encoding GFP- or HA-tagged zebrafish Pcdh19	N/A	N/A	Emond, M.R., Biswas, S., Morrow, M.L. and Jontes, J.D. Proximity-dependent Proteomics Reveals Extensive Interactions of Protocadherin-19 with Regulators of Rho GTPases and the Microtubule Cytoskeleton. Neuroscience, 452, 26-36.
GNL3L	Proximity-dependent biotinylation	HEK293 cells transfected with cDNA encoding GFP- or HA-tagged zebrafish Pcdh19	N/A	N/A	Emond, M.R., Biswas, S., Morrow, M.L. and Jontes, J.D. Proximity-dependent Proteomics Reveals Extensive Interactions of Protocadherin-19 with Regulators of Rho GTPases and the Microtubule Cytoskeleton. Neuroscience, 452, 26-36.
GOLGA2	Proximity-dependent biotinylation	HEK293 cells transfected with cDNA encoding GFP- or HA-tagged zebrafish Pcdh19	N/A	N/A	Emond, M.R., Biswas, S., Morrow, M.L. and Jontes, J.D. Proximity-dependent Proteomics Reveals Extensive Interactions of Protocadherin-19 with Regulators of Rho GTPases and the Microtubule Cytoskeleton. Neuroscience, 452, 26-36.
GPATCH1	Proximity-dependent biotinylation	HEK293 cells transfected with cDNA encoding GFP- or HA-tagged zebrafish Pcdh19	N/A	N/A	Emond, M.R., Biswas, S., Morrow, M.L. and Jontes, J.D. Proximity-dependent Proteomics Reveals Extensive Interactions of Protocadherin-19 with Regulators of Rho GTPases and the Microtubule Cytoskeleton. Neuroscience, 452, 26-36.
GTPBP1	Proximity-dependent biotinylation	HEK293 cells transfected with cDNA encoding GFP- or HA-tagged zebrafish Pcdh19	N/A	N/A	Emond, M.R., Biswas, S., Morrow, M.L. and Jontes, J.D. Proximity-dependent Proteomics Reveals Extensive Interactions of Protocadherin-19 with Regulators of Rho GTPases and the Microtubule Cytoskeleton. Neuroscience, 452, 26-36.
GTPBP2	Proximity-dependent biotinylation	HEK293 cells transfected with cDNA encoding GFP- or HA-tagged zebrafish Pcdh19	N/A	N/A	Emond, M.R., Biswas, S., Morrow, M.L. and Jontes, J.D. Proximity-dependent Proteomics Reveals Extensive Interactions of Protocadherin-19 with Regulators of Rho GTPases and the Microtubule Cytoskeleton. Neuroscience, 452, 26-36.
GTSE1	Proximity-dependent biotinylation	HEK293 cells transfected with cDNA encoding GFP- or HA-tagged zebrafish Pcdh19	N/A	N/A	Emond, M.R., Biswas, S., Morrow, M.L. and Jontes, J.D. Proximity-dependent Proteomics Reveals Extensive Interactions of Protocadherin-19 with Regulators of Rho GTPases and the Microtubule Cytoskeleton. Neuroscience, 452, 26-36.
HDAC2	GST pull down	Rat	Hippocampus+Cortex	Adult	Gerosa, L., Mazzoleni, S., Rusconi, F., Longaretti, A., Lewerissa, E., Pelucchi, S., Murru, L., Giannelli, S.G., Broccoli, V., Marcello, E. et al. (2022) The epilepsy-associated protein PCDH19 undergoes NMDA receptor-dependent proteolytic cleavage and regulates the expression of immediate-early genes Cell Rep., 39, 110860
HDAC6	LC-MS/MS	Mouse	Hippocampus+Cortex	Postnatal	This study
HERC2	Proximity-dependent biotinylation	HEK293 cells transfected with cDNA encoding GFP- or HA-tagged zebrafish Pcdh19	N/A	N/A	Emond, M.R., Biswas, S., Morrow, M.L. and Jontes, J.D. Proximity-dependent Proteomics Reveals Extensive Interactions of Protocadherin-19 with Regulators of Rho GTPases and the Microtubule Cytoskeleton. Neuroscience, 452, 26-36.
HERC5	Proximity-dependent biotinylation	HEK293 cells transfected with cDNA encoding GFP- or HA-tagged zebrafish Pcdh19	N/A	N/A	Emond, M.R., Biswas, S., Morrow, M.L. and Jontes, J.D. Proximity-dependent Proteomics Reveals Extensive Interactions of Protocadherin-19 with Regulators of Rho GTPases and the Microtubule Cytoskeleton. Neuroscience, 452, 26-36.
IFITM1	Affinity and proximity protein purification and LC-MS	HEK293 cells	N/A	N/A	Liu, X., Huuskonen, S., Laitinen, T., Redchuk, T., Bogacheva, M., Salokas, K., Pohner, I., Ohman, T., Kumar Tonduru, A., Hassinen, A. et al. (2021) SARS‐CoV‐2–host proteome interactions for antiviral drug discovery. Mol Syst Biol, 17(11), e10396.
INCENP	Proximity-dependent biotinylation	HEK293 cells transfected with cDNA encoding GFP- or HA-tagged zebrafish Pcdh19	N/A	N/A	Emond, M.R., Biswas, S., Morrow, M.L. and Jontes, J.D. Proximity-dependent Proteomics Reveals Extensive Interactions of Protocadherin-19 with Regulators of Rho GTPases and the Microtubule Cytoskeleton. Neuroscience, 452, 26-36.
IPPK	BioPlex 2.0	Human cell lines (HEK293T, HCT116, or MCF10A cells)	N/A	N/A	Huttlin, E. L., Bruckner, R. J., Paulo, J. A., Cannon, J. R., Ting, L., Baltier, K., Colby, G., Gebreab, F., Gygi, M., Parzen, H. et al. (2017) Architecture of the human interactome defines protein communities and disease networks. Nature, 545, 505-509.
JAK1	LC-MS/MS	Mouse	Hippocampus+Cortex	Postnatal	This study
KCTD5	LC-MS/MS	Mouse	Hippocampus+Cortex	Embryonic	This study
KCTD5	LC-MS/MS	Mouse	Hippocampus+Cortex	Postnatal	This study
KIF14	Proximity-dependent biotinylation	HEK293 cells transfected with cDNA encoding GFP- or HA-tagged zebrafish Pcdh19	N/A	N/A	Emond, M.R., Biswas, S., Morrow, M.L. and Jontes, J.D. Proximity-dependent Proteomics Reveals Extensive Interactions of Protocadherin-19 with Regulators of Rho GTPases and the Microtubule Cytoskeleton. Neuroscience, 452, 26-36.
KIF18A	Proximity-dependent biotinylation	HEK293 cells transfected with cDNA encoding GFP- or HA-tagged zebrafish Pcdh19	N/A	N/A	Emond, M.R., Biswas, S., Morrow, M.L. and Jontes, J.D. Proximity-dependent Proteomics Reveals Extensive Interactions of Protocadherin-19 with Regulators of Rho GTPases and the Microtubule Cytoskeleton. Neuroscience, 452, 26-36.
KIF1B	Proximity-dependent biotinylation	HEK293 cells transfected with cDNA encoding GFP- or HA-tagged zebrafish Pcdh19	N/A	N/A	Emond, M.R., Biswas, S., Morrow, M.L. and Jontes, J.D. Proximity-dependent Proteomics Reveals Extensive Interactions of Protocadherin-19 with Regulators of Rho GTPases and the Microtubule Cytoskeleton. Neuroscience, 452, 26-36.
KIF1C	Proximity-dependent biotinylation	HEK293 cells transfected with cDNA encoding GFP- or HA-tagged zebrafish Pcdh19	N/A	N/A	Emond, M.R., Biswas, S., Morrow, M.L. and Jontes, J.D. Proximity-dependent Proteomics Reveals Extensive Interactions of Protocadherin-19 with Regulators of Rho GTPases and the Microtubule Cytoskeleton. Neuroscience, 452, 26-36.
KIF23	Proximity-dependent biotinylation	HEK293 cells transfected with cDNA encoding GFP- or HA-tagged zebrafish Pcdh19	N/A	N/A	Emond, M.R., Biswas, S., Morrow, M.L. and Jontes, J.D. Proximity-dependent Proteomics Reveals Extensive Interactions of Protocadherin-19 with Regulators of Rho GTPases and the Microtubule Cytoskeleton. Neuroscience, 452, 26-36.
KIF2A	Proximity-dependent biotinylation	HEK293 cells transfected with cDNA encoding GFP- or HA-tagged zebrafish Pcdh19	N/A	N/A	Emond, M.R., Biswas, S., Morrow, M.L. and Jontes, J.D. Proximity-dependent Proteomics Reveals Extensive Interactions of Protocadherin-19 with Regulators of Rho GTPases and the Microtubule Cytoskeleton. Neuroscience, 452, 26-36.
KIF4A	Proximity-dependent biotinylation	HEK293 cells transfected with cDNA encoding GFP- or HA-tagged zebrafish Pcdh19	N/A	N/A	Emond, M.R., Biswas, S., Morrow, M.L. and Jontes, J.D. Proximity-dependent Proteomics Reveals Extensive Interactions of Protocadherin-19 with Regulators of Rho GTPases and the Microtubule Cytoskeleton. Neuroscience, 452, 26-36.
KIF7	Proximity-dependent biotinylation	HEK293 cells transfected with cDNA encoding GFP- or HA-tagged zebrafish Pcdh19	N/A	N/A	Emond, M.R., Biswas, S., Morrow, M.L. and Jontes, J.D. Proximity-dependent Proteomics Reveals Extensive Interactions of Protocadherin-19 with Regulators of Rho GTPases and the Microtubule Cytoskeleton. Neuroscience, 452, 26-36.
KIFC1	Proximity-dependent biotinylation	HEK293 cells transfected with cDNA encoding GFP- or HA-tagged zebrafish Pcdh19	N/A	N/A	Emond, M.R., Biswas, S., Morrow, M.L. and Jontes, J.D. Proximity-dependent Proteomics Reveals Extensive Interactions of Protocadherin-19 with Regulators of Rho GTPases and the Microtubule Cytoskeleton. Neuroscience, 452, 26-36.
KIFC3	Proximity-dependent biotinylation	HEK293 cells transfected with cDNA encoding GFP- or HA-tagged zebrafish Pcdh19	N/A	N/A	Emond, M.R., Biswas, S., Morrow, M.L. and Jontes, J.D. Proximity-dependent Proteomics Reveals Extensive Interactions of Protocadherin-19 with Regulators of Rho GTPases and the Microtubule Cytoskeleton. Neuroscience, 452, 26-36.
LIMA1	LC-MS/MS	Mouse	Hippocampus+Cortex	Embryonic	This study
LLGL1	Proximity-dependent biotinylation	HEK293 cells transfected with cDNA encoding GFP- or HA-tagged zebrafish Pcdh19	N/A	N/A	Emond, M.R., Biswas, S., Morrow, M.L. and Jontes, J.D. Proximity-dependent Proteomics Reveals Extensive Interactions of Protocadherin-19 with Regulators of Rho GTPases and the Microtubule Cytoskeleton. Neuroscience, 452, 26-36.
LLGL2	Proximity-dependent biotinylation	HEK293 cells transfected with cDNA encoding GFP- or HA-tagged zebrafish Pcdh19	N/A	N/A	Emond, M.R., Biswas, S., Morrow, M.L. and Jontes, J.D. Proximity-dependent Proteomics Reveals Extensive Interactions of Protocadherin-19 with Regulators of Rho GTPases and the Microtubule Cytoskeleton. Neuroscience, 452, 26-36.
LPAR1	BioPlex 2.0	Human cell lines (HEK293T, HCT116, or MCF10A cells)	N/A	N/A	Huttlin, E. L., Bruckner, R. J., Paulo, J. A., Cannon, J. R., Ting, L., Baltier, K., Colby, G., Gebreab, F., Gygi, M., Parzen, H. et al. (2017) Architecture of the human interactome defines protein communities and disease networks. Nature, 545, 505-509.
LSD1	Co-immunoprecipitation and GST pull down	Transfected HEK 293FT cells and homogenates from rat brain	Hippocampus+Cortex	Adult	Gerosa, L., Mazzoleni, S., Rusconi, F., Longaretti, A., Lewerissa, E., Pelucchi, S., Murru, L., Giannelli, S.G., Broccoli, V., Marcello, E. et al. (2022) The epilepsy-associated protein PCDH19 undergoes NMDA receptor-dependent proteolytic cleavage and regulates the expression of immediate-early genes Cell Rep., 39, 110857
LUZP1	Proximity-dependent biotinylation	HEK293 cells transfected with cDNA encoding GFP- or HA-tagged zebrafish Pcdh19	N/A	N/A	Emond, M.R., Biswas, S., Morrow, M.L. and Jontes, J.D. Proximity-dependent Proteomics Reveals Extensive Interactions of Protocadherin-19 with Regulators of Rho GTPases and the Microtubule Cytoskeleton. Neuroscience, 452, 26-36.
MACF1	Proximity-dependent biotinylation	HEK293 cells transfected with cDNA encoding GFP- or HA-tagged zebrafish Pcdh19	N/A	N/A	Emond, M.R., Biswas, S., Morrow, M.L. and Jontes, J.D. Proximity-dependent Proteomics Reveals Extensive Interactions of Protocadherin-19 with Regulators of Rho GTPases and the Microtubule Cytoskeleton. Neuroscience, 452, 26-36.
MAGI1	Proximity-dependent biotinylation	HEK293 cells transfected with cDNA encoding GFP- or HA-tagged zebrafish Pcdh19	N/A	N/A	Emond, M.R., Biswas, S., Morrow, M.L. and Jontes, J.D. Proximity-dependent Proteomics Reveals Extensive Interactions of Protocadherin-19 with Regulators of Rho GTPases and the Microtubule Cytoskeleton. Neuroscience, 452, 26-36.
MAP1A	LC-MS/MS	Mouse	Cortex	Embryonic	This study
MAP1B	LC-MS/MS	Mouse	Hippocampus+Cortex	Embryonic	This study
MAP1B	LC-MS/MS	Mouse	Hippocampus+Cortex	Postnatal	This study
MAP2	LC-MS/MS	Mouse	Hippocampus+Cortex	Embryonic	This study
MAP2	LC-MS/MS	Mouse	Hippocampus+Cortex	Postnatal	This study
MAP4K4	Proximity-dependent biotinylation	HEK293 cells transfected with cDNA encoding GFP- or HA-tagged zebrafish Pcdh19	N/A	N/A	Emond, M.R., Biswas, S., Morrow, M.L. and Jontes, J.D. Proximity-dependent Proteomics Reveals Extensive Interactions of Protocadherin-19 with Regulators of Rho GTPases and the Microtubule Cytoskeleton. Neuroscience, 452, 26-36.
MAP7	Proximity-dependent biotinylation	HEK293 cells transfected with cDNA encoding GFP- or HA-tagged zebrafish Pcdh19	N/A	N/A	Emond, M.R., Biswas, S., Morrow, M.L. and Jontes, J.D. Proximity-dependent Proteomics Reveals Extensive Interactions of Protocadherin-19 with Regulators of Rho GTPases and the Microtubule Cytoskeleton. Neuroscience, 452, 26-36.
MAP7D1	Proximity-dependent biotinylation	HEK293 cells transfected with cDNA encoding GFP- or HA-tagged zebrafish Pcdh19	N/A	N/A	Emond, M.R., Biswas, S., Morrow, M.L. and Jontes, J.D. Proximity-dependent Proteomics Reveals Extensive Interactions of Protocadherin-19 with Regulators of Rho GTPases and the Microtubule Cytoskeleton. Neuroscience, 452, 26-36.
MARK2	Proximity-dependent biotinylation	HEK293 cells transfected with cDNA encoding GFP- or HA-tagged zebrafish Pcdh19	N/A	N/A	Emond, M.R., Biswas, S., Morrow, M.L. and Jontes, J.D. Proximity-dependent Proteomics Reveals Extensive Interactions of Protocadherin-19 with Regulators of Rho GTPases and the Microtubule Cytoskeleton. Neuroscience, 452, 26-36.
MARK3	Proximity-dependent biotinylation	HEK293 cells transfected with cDNA encoding GFP- or HA-tagged zebrafish Pcdh19	N/A	N/A	Emond, M.R., Biswas, S., Morrow, M.L. and Jontes, J.D. Proximity-dependent Proteomics Reveals Extensive Interactions of Protocadherin-19 with Regulators of Rho GTPases and the Microtubule Cytoskeleton. Neuroscience, 452, 26-36.
MAST2	Proximity-dependent biotinylation	HEK293 cells transfected with cDNA encoding GFP- or HA-tagged zebrafish Pcdh19	N/A	N/A	Emond, M.R., Biswas, S., Morrow, M.L. and Jontes, J.D. Proximity-dependent Proteomics Reveals Extensive Interactions of Protocadherin-19 with Regulators of Rho GTPases and the Microtubule Cytoskeleton. Neuroscience, 452, 26-36.
MELK	Proximity-dependent biotinylation	HEK293 cells transfected with cDNA encoding GFP- or HA-tagged zebrafish Pcdh19	N/A	N/A	Emond, M.R., Biswas, S., Morrow, M.L. and Jontes, J.D. Proximity-dependent Proteomics Reveals Extensive Interactions of Protocadherin-19 with Regulators of Rho GTPases and the Microtubule Cytoskeleton. Neuroscience, 452, 26-36.
MLLT4	Proximity-dependent biotinylation	HEK293 cells transfected with cDNA encoding GFP- or HA-tagged zebrafish Pcdh19	N/A	N/A	Emond, M.R., Biswas, S., Morrow, M.L. and Jontes, J.D. Proximity-dependent Proteomics Reveals Extensive Interactions of Protocadherin-19 with Regulators of Rho GTPases and the Microtubule Cytoskeleton. Neuroscience, 452, 26-36.
MOGS	Proximity-dependent biotinylation	HEK293 cells transfected with cDNA encoding GFP- or HA-tagged zebrafish Pcdh19	N/A	N/A	Emond, M.R., Biswas, S., Morrow, M.L. and Jontes, J.D. Proximity-dependent Proteomics Reveals Extensive Interactions of Protocadherin-19 with Regulators of Rho GTPases and the Microtubule Cytoskeleton. Neuroscience, 452, 26-36.
MTCL1	Proximity-dependent biotinylation	HEK293 cells transfected with cDNA encoding GFP- or HA-tagged zebrafish Pcdh19	N/A	N/A	Emond, M.R., Biswas, S., Morrow, M.L. and Jontes, J.D. Proximity-dependent Proteomics Reveals Extensive Interactions of Protocadherin-19 with Regulators of Rho GTPases and the Microtubule Cytoskeleton. Neuroscience, 452, 26-36.
MTMR1	Proximity-dependent biotinylation	HEK293 cells transfected with cDNA encoding GFP- or HA-tagged zebrafish Pcdh19	N/A	N/A	Emond, M.R., Biswas, S., Morrow, M.L. and Jontes, J.D. Proximity-dependent Proteomics Reveals Extensive Interactions of Protocadherin-19 with Regulators of Rho GTPases and the Microtubule Cytoskeleton. Neuroscience, 452, 26-36.
MYH14	LC-MS/MS	Mouse	Hippocampus+Cortex	Postnatal	This study
MYO18A	LC-MS/MS	Mouse	Hippocampus+Cortex	Embryonic	This study
MYO18A	LC-MS/MS	Mouse	Hippocampus+Cortex	Postnatal	This study
MYO6	Proximity-dependent biotinylation	HEK293 cells transfected with cDNA encoding GFP- or HA-tagged zebrafish Pcdh19	N/A	N/A	Emond, M.R., Biswas, S., Morrow, M.L. and Jontes, J.D. Proximity-dependent Proteomics Reveals Extensive Interactions of Protocadherin-19 with Regulators of Rho GTPases and the Microtubule Cytoskeleton. Neuroscience, 452, 26-36.
MYO9A	Proximity-dependent biotinylation	HEK293 cells transfected with cDNA encoding GFP- or HA-tagged zebrafish Pcdh19	N/A	N/A	Emond, M.R., Biswas, S., Morrow, M.L. and Jontes, J.D. Proximity-dependent Proteomics Reveals Extensive Interactions of Protocadherin-19 with Regulators of Rho GTPases and the Microtubule Cytoskeleton. Neuroscience, 452, 26-36.
MYO9B	Proximity-dependent biotinylation	HEK293 cells transfected with cDNA encoding GFP- or HA-tagged zebrafish Pcdh19	N/A	N/A	Emond, M.R., Biswas, S., Morrow, M.L. and Jontes, J.D. Proximity-dependent Proteomics Reveals Extensive Interactions of Protocadherin-19 with Regulators of Rho GTPases and the Microtubule Cytoskeleton. Neuroscience, 452, 26-36.
NAP1	GST pull down	Homogenates from chicken brain	Brain	Embryonic	Tai, K., Kubota, M., Shiono, K., Tokutsu, H. and Suzuki, S.T. (2010) Adhesion properties and retinofugal expression of chicken protocadherin-19. Brain Res, 1344, 13-24.
NEDD1	Proximity-dependent biotinylation	HEK293 cells transfected with cDNA encoding GFP- or HA-tagged zebrafish Pcdh19	N/A	N/A	Emond, M.R., Biswas, S., Morrow, M.L. and Jontes, J.D. Proximity-dependent Proteomics Reveals Extensive Interactions of Protocadherin-19 with Regulators of Rho GTPases and the Microtubule Cytoskeleton. Neuroscience, 452, 26-36.
NEURL4	Proximity-dependent biotinylation	HEK293 cells transfected with cDNA encoding GFP- or HA-tagged zebrafish Pcdh19	N/A	N/A	Emond, M.R., Biswas, S., Morrow, M.L. and Jontes, J.D. Proximity-dependent Proteomics Reveals Extensive Interactions of Protocadherin-19 with Regulators of Rho GTPases and the Microtubule Cytoskeleton. Neuroscience, 452, 26-36.
NHSL1	Proximity-dependent biotinylation	HEK293 cells transfected with cDNA encoding GFP- or HA-tagged zebrafish Pcdh19	N/A	N/A	Emond, M.R., Biswas, S., Morrow, M.L. and Jontes, J.D. Proximity-dependent Proteomics Reveals Extensive Interactions of Protocadherin-19 with Regulators of Rho GTPases and the Microtubule Cytoskeleton. Neuroscience, 452, 26-36.
NKAP	Proximity-dependent biotinylation	HEK293 cells transfected with cDNA encoding GFP- or HA-tagged zebrafish Pcdh19	N/A	N/A	Emond, M.R., Biswas, S., Morrow, M.L. and Jontes, J.D. Proximity-dependent Proteomics Reveals Extensive Interactions of Protocadherin-19 with Regulators of Rho GTPases and the Microtubule Cytoskeleton. Neuroscience, 452, 26-36.
NONO	Co-immunoprecipitation	Transfected HEK293T and HeLa cells	N/A	N/A	Pham, D.H., Tan, C.C., Homan, C.C., Kolc, K.L., Corbett, M.A., McAninch, D., Fox, A.H., Thomas, P.Q., Kumar, R. and Gecz, J. (2017) Protocadherin 19 (PCDH19) interacts with paraspeckle protein NONO to co-regulate gene expression with estrogen receptor alpha (ERalpha). Hum Mol Genet, 26, 2042-2052.
NRP1	Affinity and proximity protein purification and LC-MS	HEK293 cells	N/A	N/A	Liu, X., Huuskonen, S., Laitinen, T., Redchuk, T., Bogacheva, M., Salokas, K., Pohner, I., Ohman, T., Kumar Tonduru, A., Hassinen, A. et al. (2021) SARS‐CoV‐2–host proteome interactions for antiviral drug discovery. Mol Syst Biol, 17(11), e10396.
NUMB	Proximity-dependent biotinylation	HEK293 cells transfected with cDNA encoding GFP- or HA-tagged zebrafish Pcdh19	N/A	N/A	Emond, M.R., Biswas, S., Morrow, M.L. and Jontes, J.D. Proximity-dependent Proteomics Reveals Extensive Interactions of Protocadherin-19 with Regulators of Rho GTPases and the Microtubule Cytoskeleton. Neuroscience, 452, 26-36.
OBSL1	Proximity-dependent biotinylation	HEK293 cells transfected with cDNA encoding GFP- or HA-tagged zebrafish Pcdh19	N/A	N/A	Emond, M.R., Biswas, S., Morrow, M.L. and Jontes, J.D. Proximity-dependent Proteomics Reveals Extensive Interactions of Protocadherin-19 with Regulators of Rho GTPases and the Microtubule Cytoskeleton. Neuroscience, 452, 26-36.
ORF3A	Affinity and proximity protein purification and LC-MS	HEK293 cells	N/A	N/A	Liu, X., Huuskonen, S., Laitinen, T., Redchuk, T., Bogacheva, M., Salokas, K., Pohner, I., Ohman, T., Kumar Tonduru, A., Hassinen, A. et al. (2021) SARS‐CoV‐2–host proteome interactions for antiviral drug discovery. Mol Syst Biol, 17(11), e10396.
OSBPL3	Proximity-dependent biotinylation	HEK293 cells transfected with cDNA encoding GFP- or HA-tagged zebrafish Pcdh19	N/A	N/A	Emond, M.R., Biswas, S., Morrow, M.L. and Jontes, J.D. Proximity-dependent Proteomics Reveals Extensive Interactions of Protocadherin-19 with Regulators of Rho GTPases and the Microtubule Cytoskeleton. Neuroscience, 452, 26-36.
OSBPL6	Proximity-dependent biotinylation	HEK293 cells transfected with cDNA encoding GFP- or HA-tagged zebrafish Pcdh19	N/A	N/A	Emond, M.R., Biswas, S., Morrow, M.L. and Jontes, J.D. Proximity-dependent Proteomics Reveals Extensive Interactions of Protocadherin-19 with Regulators of Rho GTPases and the Microtubule Cytoskeleton. Neuroscience, 452, 26-36.
OSBPL7	Proximity-dependent biotinylation	HEK293 cells transfected with cDNA encoding GFP- or HA-tagged zebrafish Pcdh19	N/A	N/A	Emond, M.R., Biswas, S., Morrow, M.L. and Jontes, J.D. Proximity-dependent Proteomics Reveals Extensive Interactions of Protocadherin-19 with Regulators of Rho GTPases and the Microtubule Cytoskeleton. Neuroscience, 452, 26-36.
OTUD4	Proximity-dependent biotinylation	HEK293 cells transfected with cDNA encoding GFP- or HA-tagged zebrafish Pcdh19	N/A	N/A	Emond, M.R., Biswas, S., Morrow, M.L. and Jontes, J.D. Proximity-dependent Proteomics Reveals Extensive Interactions of Protocadherin-19 with Regulators of Rho GTPases and the Microtubule Cytoskeleton. Neuroscience, 452, 26-36.
PARD3	Proximity-dependent biotinylation	HEK293 cells transfected with cDNA encoding GFP- or HA-tagged zebrafish Pcdh19	N/A	N/A	Emond, M.R., Biswas, S., Morrow, M.L. and Jontes, J.D. Proximity-dependent Proteomics Reveals Extensive Interactions of Protocadherin-19 with Regulators of Rho GTPases and the Microtubule Cytoskeleton. Neuroscience, 452, 26-36.
PCDH10	Co-immunoprecipitation	Transfected K562 cells	N/A	N/A	Pederick, D.T., Richards, K.L., Piltz, S.G., Kumar, R., Mincheva-Tasheva, S., Mandelstam, S.A., Dale, R.C., Scheffer, I.E., Gecz, J., Petrou, S. et al. (2018) Abnormal Cell Sorting Underlies the Unique X-Linked Inheritance of PCDH19 Epilepsy. Neuron, 97, 59-66 e55.
PCDH12	BioPlex 2.1	Human cell lines (HEK293T, HCT116, or MCF10A cells)	N/A	N/A	Huttlin, E. L., Bruckner, R. J., Paulo, J. A., Cannon, J. R., Ting, L., Baltier, K., Colby, G., Gebreab, F., Gygi, M., Parzen, H. et al. (2017) Architecture of the human interactome defines protein communities and disease networks. Nature, 545, 505-509.
PCDH17	Co-immunoprecipitation	Transfected K562 cells	N/A	N/A	Pederick, D.T., Richards, K.L., Piltz, S.G., Kumar, R., Mincheva-Tasheva, S., Mandelstam, S.A., Dale, R.C., Scheffer, I.E., Gecz, J., Petrou, S. et al. (2018) Abnormal Cell Sorting Underlies the Unique X-Linked Inheritance of PCDH19 Epilepsy. Neuron, 97, 59-66 e55.
PCDH19	Co-immunoprecipitation	Transfected K562 cells	N/A	N/A	Pederick, D.T., Richards, K.L., Piltz, S.G., Kumar, R., Mincheva-Tasheva, S., Mandelstam, S.A., Dale, R.C., Scheffer, I.E., Gecz, J., Petrou, S. et al. (2018) Abnormal Cell Sorting Underlies the Unique X-Linked Inheritance of PCDH19 Epilepsy. Neuron, 97, 59-66 e55.
PCDHGB1	BioPlex 2.1	Human cell lines (HEK293T, HCT116, or MCF10A cells)	N/A	N/A	Huttlin, E. L., Bruckner, R. J., Paulo, J. A., Cannon, J. R., Ting, L., Baltier, K., Colby, G., Gebreab, F., Gygi, M., Parzen, H. et al. (2017) Architecture of the human interactome defines protein communities and disease networks. Nature, 545, 505-509.
PCNT	Proximity-dependent biotinylation	HEK293 cells transfected with cDNA encoding GFP- or HA-tagged zebrafish Pcdh19	N/A	N/A	Emond, M.R., Biswas, S., Morrow, M.L. and Jontes, J.D. Proximity-dependent Proteomics Reveals Extensive Interactions of Protocadherin-19 with Regulators of Rho GTPases and the Microtubule Cytoskeleton. Neuroscience, 452, 26-36.
PHLDB2	Proximity-dependent biotinylation	HEK293 cells transfected with cDNA encoding GFP- or HA-tagged zebrafish Pcdh19	N/A	N/A	Emond, M.R., Biswas, S., Morrow, M.L. and Jontes, J.D. Proximity-dependent Proteomics Reveals Extensive Interactions of Protocadherin-19 with Regulators of Rho GTPases and the Microtubule Cytoskeleton. Neuroscience, 452, 26-36.
PHRF1	Proximity-dependent biotinylation	HEK293 cells transfected with cDNA encoding GFP- or HA-tagged zebrafish Pcdh19	N/A	N/A	Emond, M.R., Biswas, S., Morrow, M.L. and Jontes, J.D. Proximity-dependent Proteomics Reveals Extensive Interactions of Protocadherin-19 with Regulators of Rho GTPases and the Microtubule Cytoskeleton. Neuroscience, 452, 26-36.
PKN3	Proximity-dependent biotinylation	HEK293 cells transfected with cDNA encoding GFP- or HA-tagged zebrafish Pcdh19	N/A	N/A	Emond, M.R., Biswas, S., Morrow, M.L. and Jontes, J.D. Proximity-dependent Proteomics Reveals Extensive Interactions of Protocadherin-19 with Regulators of Rho GTPases and the Microtubule Cytoskeleton. Neuroscience, 452, 26-36.
PKP2	Proximity-dependent biotinylation	HEK293 cells transfected with cDNA encoding GFP- or HA-tagged zebrafish Pcdh19	N/A	N/A	Emond, M.R., Biswas, S., Morrow, M.L. and Jontes, J.D. Proximity-dependent Proteomics Reveals Extensive Interactions of Protocadherin-19 with Regulators of Rho GTPases and the Microtubule Cytoskeleton. Neuroscience, 452, 26-36.
PKP3	Proximity-dependent biotinylation	HEK293 cells transfected with cDNA encoding GFP- or HA-tagged zebrafish Pcdh19	N/A	N/A	Emond, M.R., Biswas, S., Morrow, M.L. and Jontes, J.D. Proximity-dependent Proteomics Reveals Extensive Interactions of Protocadherin-19 with Regulators of Rho GTPases and the Microtubule Cytoskeleton. Neuroscience, 452, 26-36.
PLCD3	Proximity-dependent biotinylation	HEK293 cells transfected with cDNA encoding GFP- or HA-tagged zebrafish Pcdh19	N/A	N/A	Emond, M.R., Biswas, S., Morrow, M.L. and Jontes, J.D. Proximity-dependent Proteomics Reveals Extensive Interactions of Protocadherin-19 with Regulators of Rho GTPases and the Microtubule Cytoskeleton. Neuroscience, 452, 26-36.
PLEKHA5	Proximity-dependent biotinylation	HEK293 cells transfected with cDNA encoding GFP- or HA-tagged zebrafish Pcdh19	N/A	N/A	Emond, M.R., Biswas, S., Morrow, M.L. and Jontes, J.D. Proximity-dependent Proteomics Reveals Extensive Interactions of Protocadherin-19 with Regulators of Rho GTPases and the Microtubule Cytoskeleton. Neuroscience, 452, 26-36.
PLK1	Proximity-dependent biotinylation	HEK293 cells transfected with cDNA encoding GFP- or HA-tagged zebrafish Pcdh19	N/A	N/A	Emond, M.R., Biswas, S., Morrow, M.L. and Jontes, J.D. Proximity-dependent Proteomics Reveals Extensive Interactions of Protocadherin-19 with Regulators of Rho GTPases and the Microtubule Cytoskeleton. Neuroscience, 452, 26-36.
PNPLA6	Proximity-dependent biotinylation	HEK293 cells transfected with cDNA encoding GFP- or HA-tagged zebrafish Pcdh19	N/A	N/A	Emond, M.R., Biswas, S., Morrow, M.L. and Jontes, J.D. Proximity-dependent Proteomics Reveals Extensive Interactions of Protocadherin-19 with Regulators of Rho GTPases and the Microtubule Cytoskeleton. Neuroscience, 452, 26-36.
PPAN	Proximity-dependent biotinylation	HEK293 cells transfected with cDNA encoding GFP- or HA-tagged zebrafish Pcdh19	N/A	N/A	Emond, M.R., Biswas, S., Morrow, M.L. and Jontes, J.D. Proximity-dependent Proteomics Reveals Extensive Interactions of Protocadherin-19 with Regulators of Rho GTPases and the Microtubule Cytoskeleton. Neuroscience, 452, 26-36.
PPFIA1	Proximity-dependent biotinylation	HEK293 cells transfected with cDNA encoding GFP- or HA-tagged zebrafish Pcdh19	N/A	N/A	Emond, M.R., Biswas, S., Morrow, M.L. and Jontes, J.D. Proximity-dependent Proteomics Reveals Extensive Interactions of Protocadherin-19 with Regulators of Rho GTPases and the Microtubule Cytoskeleton. Neuroscience, 452, 26-36.
PPIG	Proximity-dependent biotinylation	HEK293 cells transfected with cDNA encoding GFP- or HA-tagged zebrafish Pcdh19	N/A	N/A	Emond, M.R., Biswas, S., Morrow, M.L. and Jontes, J.D. Proximity-dependent Proteomics Reveals Extensive Interactions of Protocadherin-19 with Regulators of Rho GTPases and the Microtubule Cytoskeleton. Neuroscience, 452, 26-36.
PPM1B	LC-MS/MS	Mouse	Hippocampus+Cortex	Embryonic	This study
PPM1B	LC-MS/MS	Mouse	Hippocampus+Cortex	Postnatal	This study
PPP1R12B	LC-MS/MS	Mouse	Hippocampus+Cortex	Embryonic	This study
PPP1R9A	LC-MS/MS	Mouse	Hippocampus+Cortex	Postnatal	This study
PPP1R9B	LC-MS/MS	Mouse	Hippocampus+Cortex	Embryonic	This study
PRC1	Proximity-dependent biotinylation	HEK293 cells transfected with cDNA encoding GFP- or HA-tagged zebrafish Pcdh19	N/A	N/A	Emond, M.R., Biswas, S., Morrow, M.L. and Jontes, J.D. Proximity-dependent Proteomics Reveals Extensive Interactions of Protocadherin-19 with Regulators of Rho GTPases and the Microtubule Cytoskeleton. Neuroscience, 452, 26-36.
PRKCI	Proximity-dependent biotinylation	HEK293 cells transfected with cDNA encoding GFP- or HA-tagged zebrafish Pcdh19	N/A	N/A	Emond, M.R., Biswas, S., Morrow, M.L. and Jontes, J.D. Proximity-dependent Proteomics Reveals Extensive Interactions of Protocadherin-19 with Regulators of Rho GTPases and the Microtubule Cytoskeleton. Neuroscience, 452, 26-36.
PRMT5	LC-MS/MS	Mouse	Hippocampus+Cortex	Embryonic	This study
PRMT5	LC-MS/MS	Mouse	Hippocampus+Cortex	Postnatal	This study
PRPF31	LC-MS/MS	Mouse	Hippocampus+Cortex	Embryonic	This study
PRRC2B	Proximity-dependent biotinylation	HEK293 cells transfected with cDNA encoding GFP- or HA-tagged zebrafish Pcdh19	N/A	N/A	Emond, M.R., Biswas, S., Morrow, M.L. and Jontes, J.D. Proximity-dependent Proteomics Reveals Extensive Interactions of Protocadherin-19 with Regulators of Rho GTPases and the Microtubule Cytoskeleton. Neuroscience, 452, 26-36.
PSMD2	LC-MS/MS	Mouse	Hippocampus+Cortex	Embryonic	This study
PTPN13	Proximity-dependent biotinylation	HEK293 cells transfected with cDNA encoding GFP- or HA-tagged zebrafish Pcdh19	N/A	N/A	Emond, M.R., Biswas, S., Morrow, M.L. and Jontes, J.D. Proximity-dependent Proteomics Reveals Extensive Interactions of Protocadherin-19 with Regulators of Rho GTPases and the Microtubule Cytoskeleton. Neuroscience, 452, 26-36.
PTPN14	Proximity-dependent biotinylation	HEK293 cells transfected with cDNA encoding GFP- or HA-tagged zebrafish Pcdh19	N/A	N/A	Emond, M.R., Biswas, S., Morrow, M.L. and Jontes, J.D. Proximity-dependent Proteomics Reveals Extensive Interactions of Protocadherin-19 with Regulators of Rho GTPases and the Microtubule Cytoskeleton. Neuroscience, 452, 26-36.
PXDN	Proximity-dependent biotinylation	HEK293 cells transfected with cDNA encoding GFP- or HA-tagged zebrafish Pcdh19	N/A	N/A	Emond, M.R., Biswas, S., Morrow, M.L. and Jontes, J.D. Proximity-dependent Proteomics Reveals Extensive Interactions of Protocadherin-19 with Regulators of Rho GTPases and the Microtubule Cytoskeleton. Neuroscience, 452, 26-36.
RAB11FIP2	Proximity-dependent biotinylation	HEK293 cells transfected with cDNA encoding GFP- or HA-tagged zebrafish Pcdh19	N/A	N/A	Emond, M.R., Biswas, S., Morrow, M.L. and Jontes, J.D. Proximity-dependent Proteomics Reveals Extensive Interactions of Protocadherin-19 with Regulators of Rho GTPases and the Microtubule Cytoskeleton. Neuroscience, 452, 26-36.
RACGAP1	Proximity-dependent biotinylation	HEK293 cells transfected with cDNA encoding GFP- or HA-tagged zebrafish Pcdh19	N/A	N/A	Emond, M.R., Biswas, S., Morrow, M.L. and Jontes, J.D. Proximity-dependent Proteomics Reveals Extensive Interactions of Protocadherin-19 with Regulators of Rho GTPases and the Microtubule Cytoskeleton. Neuroscience, 452, 26-36.
RAI14	Proximity-dependent biotinylation	HEK293 cells transfected with cDNA encoding GFP- or HA-tagged zebrafish Pcdh19	N/A	N/A	Emond, M.R., Biswas, S., Morrow, M.L. and Jontes, J.D. Proximity-dependent Proteomics Reveals Extensive Interactions of Protocadherin-19 with Regulators of Rho GTPases and the Microtubule Cytoskeleton. Neuroscience, 452, 26-36.
RASAL2	Proximity-dependent biotinylation	HEK293 cells transfected with cDNA encoding GFP- or HA-tagged zebrafish Pcdh19	N/A	N/A	Emond, M.R., Biswas, S., Morrow, M.L. and Jontes, J.D. Proximity-dependent Proteomics Reveals Extensive Interactions of Protocadherin-19 with Regulators of Rho GTPases and the Microtubule Cytoskeleton. Neuroscience, 452, 26-36.
RCOR1	GST pull down	Rat	Hippocampus+Cortex	Adult	Gerosa, L., Mazzoleni, S., Rusconi, F., Longaretti, A., Lewerissa, E., Pelucchi, S., Murru, L., Giannelli, S.G., Broccoli, V., Marcello, E. et al. (2022) The epilepsy-associated protein PCDH19 undergoes NMDA receptor-dependent proteolytic cleavage and regulates the expression of immediate-early genes Cell Rep., 39, 110858
RET	LC-MS	HEK293 cells	N/A	N/A	Yadav, L., Pietila, E., Ohman, T., Liu, X., Mahato, A. K., Sidorova, Y., Lehti, K., Saarma, M. and Varjosalo, M. (2020) PTPRA Phosphatase Regulates GDNF-Dependent RET Signaling and Inhibits the RET Mutant MEN2A Oncogenic Potential. iScience, 23(2), 100871.
RHOB	Proximity-dependent biotinylation and MS	Human cell lines (HEK293 or HeLa cells)	N/A	N/A	Bagci, H., Sriskandarajah, N., Robert, A., Boulais, J., Elkholi, I. E., Tran, V., Lin, Z-Y., Thibault, M-P., dube, N. et al. (2020) Mapping the proximity interaction network of the Rho-family GTPases reveals signalling pathways and regulatory mechanisms. Nat Cell Biol, 22, 120-134.
RICTOR	Proximity-dependent biotinylation	HEK293 cells transfected with cDNA encoding GFP- or HA-tagged zebrafish Pcdh19	N/A	N/A	Emond, M.R., Biswas, S., Morrow, M.L. and Jontes, J.D. Proximity-dependent Proteomics Reveals Extensive Interactions of Protocadherin-19 with Regulators of Rho GTPases and the Microtubule Cytoskeleton. Neuroscience, 452, 26-36.
RIOK2	Proximity-dependent biotinylation	HEK293 cells transfected with cDNA encoding GFP- or HA-tagged zebrafish Pcdh19	N/A	N/A	Emond, M.R., Biswas, S., Morrow, M.L. and Jontes, J.D. Proximity-dependent Proteomics Reveals Extensive Interactions of Protocadherin-19 with Regulators of Rho GTPases and the Microtubule Cytoskeleton. Neuroscience, 452, 26-36.
RPL29	LC-MS/MS	Mouse	Hippocampus+Cortex	Embryonic	This study
RPL8	LC-MS/MS	Mouse	Hippocampus+Cortex	Embryonic	This study
RPL8	LC-MS/MS	Mouse	Hippocampus+Cortex	Postnatal	This study
RTKN	Proximity-dependent biotinylation	HEK293 cells transfected with cDNA encoding GFP- or HA-tagged zebrafish Pcdh19	N/A	N/A	Emond, M.R., Biswas, S., Morrow, M.L. and Jontes, J.D. Proximity-dependent Proteomics Reveals Extensive Interactions of Protocadherin-19 with Regulators of Rho GTPases and the Microtubule Cytoskeleton. Neuroscience, 452, 26-36.
RYK	BioPlex 2.1	Human cell lines (HEK293T, HCT116, or MCF10A cells)	N/A	N/A	Huttlin, E. L., Bruckner, R. J., Paulo, J. A., Cannon, J. R., Ting, L., Baltier, K., Colby, G., Gebreab, F., Gygi, M., Parzen, H. et al. (2017) Architecture of the human interactome defines protein communities and disease networks. Nature, 545, 505-509.
SBF1	Proximity-dependent biotinylation	HEK293 cells transfected with cDNA encoding GFP- or HA-tagged zebrafish Pcdh19	N/A	N/A	Emond, M.R., Biswas, S., Morrow, M.L. and Jontes, J.D. Proximity-dependent Proteomics Reveals Extensive Interactions of Protocadherin-19 with Regulators of Rho GTPases and the Microtubule Cytoskeleton. Neuroscience, 452, 26-36.
SCYL2	LC-MS/MS	Mouse	Hippocampus+Cortex	Embryonic	This study
SGPL1	Proximity-dependent biotinylation	HEK293 cells transfected with cDNA encoding GFP- or HA-tagged zebrafish Pcdh19	N/A	N/A	Emond, M.R., Biswas, S., Morrow, M.L. and Jontes, J.D. Proximity-dependent Proteomics Reveals Extensive Interactions of Protocadherin-19 with Regulators of Rho GTPases and the Microtubule Cytoskeleton. Neuroscience, 452, 26-36.
SHANK2	LC-MS/MS	Mouse	Cortex	Embryonic	This study
SHB	Proximity-dependent biotinylation	HEK293 cells transfected with cDNA encoding GFP- or HA-tagged zebrafish Pcdh19	N/A	N/A	Emond, M.R., Biswas, S., Morrow, M.L. and Jontes, J.D. Proximity-dependent Proteomics Reveals Extensive Interactions of Protocadherin-19 with Regulators of Rho GTPases and the Microtubule Cytoskeleton. Neuroscience, 452, 26-36.
SHROOM2	Proximity-dependent biotinylation	HEK293 cells transfected with cDNA encoding GFP- or HA-tagged zebrafish Pcdh19	N/A	N/A	Emond, M.R., Biswas, S., Morrow, M.L. and Jontes, J.D. Proximity-dependent Proteomics Reveals Extensive Interactions of Protocadherin-19 with Regulators of Rho GTPases and the Microtubule Cytoskeleton. Neuroscience, 452, 26-36.
SHROOM3	Proximity-dependent biotinylation	HEK293 cells transfected with cDNA encoding GFP- or HA-tagged zebrafish Pcdh19	N/A	N/A	Emond, M.R., Biswas, S., Morrow, M.L. and Jontes, J.D. Proximity-dependent Proteomics Reveals Extensive Interactions of Protocadherin-19 with Regulators of Rho GTPases and the Microtubule Cytoskeleton. Neuroscience, 452, 26-36.
SIPA1	LC-MS/MS	Mouse	Hippocampus+Cortex	Postnatal	This study
SLC25A4	LC-MS/MS	Mouse	Cortex	Embryonic	This study
SNX9	Proximity-dependent biotinylation	HEK293 cells transfected with cDNA encoding GFP- or HA-tagged zebrafish Pcdh19	N/A	N/A	Emond, M.R., Biswas, S., Morrow, M.L. and Jontes, J.D. Proximity-dependent Proteomics Reveals Extensive Interactions of Protocadherin-19 with Regulators of Rho GTPases and the Microtubule Cytoskeleton. Neuroscience, 452, 26-36.
SOGA1	Proximity-dependent biotinylation	HEK293 cells transfected with cDNA encoding GFP- or HA-tagged zebrafish Pcdh19	N/A	N/A	Emond, M.R., Biswas, S., Morrow, M.L. and Jontes, J.D. Proximity-dependent Proteomics Reveals Extensive Interactions of Protocadherin-19 with Regulators of Rho GTPases and the Microtubule Cytoskeleton. Neuroscience, 452, 26-36.
SOGA3	LC-MS/MS	Mouse	Hippocampus+Cortex	Embryonic	This study
SOGA3	LC-MS/MS	Mouse	Hippocampus+Cortex	Postnatal	This study
SORBS2	LC-MS/MS	Mouse	Cortex	Embryonic	This study
SPAG5	Proximity-dependent biotinylation	HEK293 cells transfected with cDNA encoding GFP- or HA-tagged zebrafish Pcdh19	N/A	N/A	Emond, M.R., Biswas, S., Morrow, M.L. and Jontes, J.D. Proximity-dependent Proteomics Reveals Extensive Interactions of Protocadherin-19 with Regulators of Rho GTPases and the Microtubule Cytoskeleton. Neuroscience, 452, 26-36.
SPSB4	BioPlex 2.2	Human cell lines (HEK293T, HCT116, or MCF10A cells)	N/A	N/A	Huttlin, E. L., Bruckner, R. J., Paulo, J. A., Cannon, J. R., Ting, L., Baltier, K., Colby, G., Gebreab, F., Gygi, M., Parzen, H. et al. (2017) Architecture of the human interactome defines protein communities and disease networks. Nature, 545, 505-509.
SPTAN1	XL-MS	U2OS cells	N/A	N/A	Fasci, D., van Ingen, H., Scheltema, R. A. and Heck, A. J. R. (2018) Histone Interaction Landscapes Visualized by Crosslinking Mass Spectrometry in Intact Cell Nuclei. Mol Cell Proteomics, 17(10), 2018-2033.
SPTAN1	LC-MS/MS	Mouse	Hippocampus+Cortex	Embryonic	This study
SPTAN1	LC-MS/MS	Mouse	Hippocampus+Cortex	Postnatal	This study
SPTBN1	LC-MS/MS	Mouse	Hippocampus+Cortex	Postnatal	This study
SRF	GST pull down	Rat	Hippocampus+Cortex	Adult	Gerosa, L., Mazzoleni, S., Rusconi, F., Longaretti, A., Lewerissa, E., Pelucchi, S., Murru, L., Giannelli, S.G., Broccoli, V., Marcello, E. et al. (2022) The epilepsy-associated protein PCDH19 undergoes NMDA receptor-dependent proteolytic cleavage and regulates the expression of immediate-early genes Cell Rep., 39, 110859
SRRM2	LC-MS/MS	Mouse	Hippocampus+Cortex	Postnatal	This study
SUN2	Proximity-dependent biotinylation	HEK293 cells transfected with cDNA encoding GFP- or HA-tagged zebrafish Pcdh19	N/A	N/A	Emond, M.R., Biswas, S., Morrow, M.L. and Jontes, J.D. Proximity-dependent Proteomics Reveals Extensive Interactions of Protocadherin-19 with Regulators of Rho GTPases and the Microtubule Cytoskeleton. Neuroscience, 452, 26-36.
SYDE1	Proximity-dependent biotinylation	HEK293 cells transfected with cDNA encoding GFP- or HA-tagged zebrafish Pcdh19	N/A	N/A	Emond, M.R., Biswas, S., Morrow, M.L. and Jontes, J.D. Proximity-dependent Proteomics Reveals Extensive Interactions of Protocadherin-19 with Regulators of Rho GTPases and the Microtubule Cytoskeleton. Neuroscience, 452, 26-36.
SYNE2	Proximity-dependent biotinylation	HEK293 cells transfected with cDNA encoding GFP- or HA-tagged zebrafish Pcdh19	N/A	N/A	Emond, M.R., Biswas, S., Morrow, M.L. and Jontes, J.D. Proximity-dependent Proteomics Reveals Extensive Interactions of Protocadherin-19 with Regulators of Rho GTPases and the Microtubule Cytoskeleton. Neuroscience, 452, 26-36.
TANC1	Proximity-dependent biotinylation	HEK293 cells transfected with cDNA encoding GFP- or HA-tagged zebrafish Pcdh19	N/A	N/A	Emond, M.R., Biswas, S., Morrow, M.L. and Jontes, J.D. Proximity-dependent Proteomics Reveals Extensive Interactions of Protocadherin-19 with Regulators of Rho GTPases and the Microtubule Cytoskeleton. Neuroscience, 452, 26-36.
TANC2	Proximity-dependent biotinylation	HEK293 cells transfected with cDNA encoding GFP- or HA-tagged zebrafish Pcdh19	N/A	N/A	Emond, M.R., Biswas, S., Morrow, M.L. and Jontes, J.D. Proximity-dependent Proteomics Reveals Extensive Interactions of Protocadherin-19 with Regulators of Rho GTPases and the Microtubule Cytoskeleton. Neuroscience, 452, 26-36.
TAOK2	Proximity-dependent biotinylation	HEK293 cells transfected with cDNA encoding GFP- or HA-tagged zebrafish Pcdh19	N/A	N/A	Emond, M.R., Biswas, S., Morrow, M.L. and Jontes, J.D. Proximity-dependent Proteomics Reveals Extensive Interactions of Protocadherin-19 with Regulators of Rho GTPases and the Microtubule Cytoskeleton. Neuroscience, 452, 26-36.
THRAP3	LC-MS/MS	Mouse	Hippocampus+Cortex	Postnatal	This study
TIAM1	Proximity-dependent biotinylation	HEK293 cells transfected with cDNA encoding GFP- or HA-tagged zebrafish Pcdh19	N/A	N/A	Emond, M.R., Biswas, S., Morrow, M.L. and Jontes, J.D. Proximity-dependent Proteomics Reveals Extensive Interactions of Protocadherin-19 with Regulators of Rho GTPases and the Microtubule Cytoskeleton. Neuroscience, 452, 26-36.
TJP1	Proximity-dependent biotinylation	HEK293 cells transfected with cDNA encoding GFP- or HA-tagged zebrafish Pcdh19	N/A	N/A	Emond, M.R., Biswas, S., Morrow, M.L. and Jontes, J.D. Proximity-dependent Proteomics Reveals Extensive Interactions of Protocadherin-19 with Regulators of Rho GTPases and the Microtubule Cytoskeleton. Neuroscience, 452, 26-36.
TJP2	Proximity-dependent biotinylation	HEK293 cells transfected with cDNA encoding GFP- or HA-tagged zebrafish Pcdh19	N/A	N/A	Emond, M.R., Biswas, S., Morrow, M.L. and Jontes, J.D. Proximity-dependent Proteomics Reveals Extensive Interactions of Protocadherin-19 with Regulators of Rho GTPases and the Microtubule Cytoskeleton. Neuroscience, 452, 26-36.
TMPRSS11B	Affinity and proximity protein purification and LC-MS	HEK293 cells	N/A	N/A	Liu, X., Huuskonen, S., Laitinen, T., Redchuk, T., Bogacheva, M., Salokas, K., Pohner, I., Ohman, T., Kumar Tonduru, A., Hassinen, A. et al. (2021) SARS‐CoV‐2–host proteome interactions for antiviral drug discovery. Mol Syst Biol, 17(11), e10396.
TMPRSS4	Affinity and proximity protein purification and LC-MS	HEK293 cells	N/A	N/A	Liu, X., Huuskonen, S., Laitinen, T., Redchuk, T., Bogacheva, M., Salokas, K., Pohner, I., Ohman, T., Kumar Tonduru, A., Hassinen, A. et al. (2021) SARS‐CoV‐2–host proteome interactions for antiviral drug discovery. Mol Syst Biol, 17(11), e10396.
TRIM3	Proximity-dependent biotinylation	HEK293 cells transfected with cDNA encoding GFP- or HA-tagged zebrafish Pcdh19	N/A	N/A	Emond, M.R., Biswas, S., Morrow, M.L. and Jontes, J.D. Proximity-dependent Proteomics Reveals Extensive Interactions of Protocadherin-19 with Regulators of Rho GTPases and the Microtubule Cytoskeleton. Neuroscience, 452, 26-36.
TRIM66	Affinity protein purification and MS	HEK293 cells	N/A	N/A	Kim, J. J., Lee, S. Y., Gong, F., Battenhouse, A. M., Boutz, D. R., Bashyal, A., Refvik, S. T.,Chiang, C-M., Xhemalce, B., Paull, T. T. et al. (2019) Systematic bromodomain protein screens identify homologous recombination and R-loop suppression pathways involved in genome integrity. Genes Dev, 33, 22-24.
TRIOBP	LC-MS/MS	Mouse	Hippocampus+Cortex	Embryonic	This study
TRIP12	Proximity-dependent biotinylation	HEK293 cells transfected with cDNA encoding GFP- or HA-tagged zebrafish Pcdh19	N/A	N/A	Emond, M.R., Biswas, S., Morrow, M.L. and Jontes, J.D. Proximity-dependent Proteomics Reveals Extensive Interactions of Protocadherin-19 with Regulators of Rho GTPases and the Microtubule Cytoskeleton. Neuroscience, 452, 26-36.
UACA	Proximity-dependent biotinylation	HEK293 cells transfected with cDNA encoding GFP- or HA-tagged zebrafish Pcdh19	N/A	N/A	Emond, M.R., Biswas, S., Morrow, M.L. and Jontes, J.D. Proximity-dependent Proteomics Reveals Extensive Interactions of Protocadherin-19 with Regulators of Rho GTPases and the Microtubule Cytoskeleton. Neuroscience, 452, 26-36.
UPF2	Proximity-dependent biotinylation	HEK293 cells transfected with cDNA encoding GFP- or HA-tagged zebrafish Pcdh19	N/A	N/A	Emond, M.R., Biswas, S., Morrow, M.L. and Jontes, J.D. Proximity-dependent Proteomics Reveals Extensive Interactions of Protocadherin-19 with Regulators of Rho GTPases and the Microtubule Cytoskeleton. Neuroscience, 452, 26-36.
USP43	Proximity-dependent biotinylation	HEK293 cells transfected with cDNA encoding GFP- or HA-tagged zebrafish Pcdh19	N/A	N/A	Emond, M.R., Biswas, S., Morrow, M.L. and Jontes, J.D. Proximity-dependent Proteomics Reveals Extensive Interactions of Protocadherin-19 with Regulators of Rho GTPases and the Microtubule Cytoskeleton. Neuroscience, 452, 26-36.
USP6NL	Proximity-dependent biotinylation	HEK293 cells transfected with cDNA encoding GFP- or HA-tagged zebrafish Pcdh19	N/A	N/A	Emond, M.R., Biswas, S., Morrow, M.L. and Jontes, J.D. Proximity-dependent Proteomics Reveals Extensive Interactions of Protocadherin-19 with Regulators of Rho GTPases and the Microtubule Cytoskeleton. Neuroscience, 452, 26-36.
VIM	LC-MS/MS	Mouse	Hippocampus+Cortex	Embryonic	This study
WASF2	Proximity-dependent biotinylation	HEK293 cells transfected with cDNA encoding GFP- or HA-tagged zebrafish Pcdh19	N/A	N/A	Emond, M.R., Biswas, S., Morrow, M.L. and Jontes, J.D. Proximity-dependent Proteomics Reveals Extensive Interactions of Protocadherin-19 with Regulators of Rho GTPases and the Microtubule Cytoskeleton. Neuroscience, 452, 26-36.
WDR46	Proximity-dependent biotinylation	HEK293 cells transfected with cDNA encoding GFP- or HA-tagged zebrafish Pcdh19	N/A	N/A	Emond, M.R., Biswas, S., Morrow, M.L. and Jontes, J.D. Proximity-dependent Proteomics Reveals Extensive Interactions of Protocadherin-19 with Regulators of Rho GTPases and the Microtubule Cytoskeleton. Neuroscience, 452, 26-36.
WDR6	Proximity-dependent biotinylation	HEK293 cells transfected with cDNA encoding GFP- or HA-tagged zebrafish Pcdh19	N/A	N/A	Emond, M.R., Biswas, S., Morrow, M.L. and Jontes, J.D. Proximity-dependent Proteomics Reveals Extensive Interactions of Protocadherin-19 with Regulators of Rho GTPases and the Microtubule Cytoskeleton. Neuroscience, 452, 26-36.
WDR60	Proximity-dependent biotinylation	HEK293 cells transfected with cDNA encoding GFP- or HA-tagged zebrafish Pcdh19	N/A	N/A	Emond, M.R., Biswas, S., Morrow, M.L. and Jontes, J.D. Proximity-dependent Proteomics Reveals Extensive Interactions of Protocadherin-19 with Regulators of Rho GTPases and the Microtubule Cytoskeleton. Neuroscience, 452, 26-36.
ZC2HC1A	LC-MS/MS	Mouse	Hippocampus+Cortex	Postnatal	This study
